# Supplementary material for: Different Sets of Post-Embryonic Development Genes Are Conserved or Lost in Two Caryophyllales Species (Reaumuria soongorica and Agriophyllum squarrosum)
Source: PLoS One. 2016 Jan 27;11(1):e0148034. doi: 10.1371/journal.pone.0148034 (PMC4729483; doi:10.1371/journal.pone.0148034)
Supplement: S2 Table — (XLSX) [file pone.0148034.s005.xlsx]

## Sheet: 5441-287
Name	GO terms	GO source	Description (Direct description or transfer from target)
AT5G48300.1	GO:0030931 heterotetrameric ADPG pyrophosphorylase complex	---	protein_coding ADG1 (ADP GLUCOSE PYROPHOSPHORYLASE 1); glucose-1-phosphate adenylyltransferase Encodes the small subunit of ADP-glucose pyrophosphorylase. The small subunit is the catalytic isoform responsible for ADP-glucose pyrophosphorylase activity. The presence of the small subunit is required for large subunit stability. Two isoforms of the small subunit (ApS1 and ApS2) have been described.…
	GO:0048573 photoperiodism, flowering
	GO:0008878 glucose-1-phosphate adenylyltransferase activity
	GO:0019252 starch biosynthetic process
AT1G22770.1	GO:0042542 response to hydrogen peroxide	---	protein_coding GI (GIGANTEA) Together with CONSTANTS (CO) and FLOWERING LOCUS T (FT), GIGANTEA promotes flowering under long days in a circadian clock-controlled flowering pathway. GI acts earlier than CO and FT in the pathway by increasing CO and FT mRNA abundance. Located in the nucleus. Regulates several developmental processes, including photoperiod-mediated flowering, phytochrome B signaling…
	GO:0048578 positive regulation of long-day photoperiodism, flowering
	GO:0010378 temperature compensation of the circadian clock
	GO:0010218 response to far red light
	GO:0009637 response to blue light
	GO:0005654 nucleoplasm
	GO:0045449 regulation of transcription
	GO:0009409 response to cold
	GO:0009908 flower development
AT3G19770.1	GO:0005089 Rho guanyl-nucleotide exchange factor activity	---	protein_coding VPS9A; Rho guanyl-nucleotide exchange factor Guanine nucleotide exchange factor VPS9a. Can ctivate all Rab5 members to GTP-bound forms in vitro. Required for embryogenesis. Regulates the localization of ARA7 and ARA6. Involved in postembryonic root development. VPS9A; FUNCTIONS IN: Rho guanyl-nucleotide exchange factor activity; INVOLVED IN: embryonic development, cell plate format…
	GO:0042546 cell wall biogenesis
	GO:0000919 cell plate assembly
	GO:0005634 nucleus
	GO:0006810 transport
	GO:0009790 embryonic development
	GO:0048528 post-embryonic root development
	GO:0005829 cytosol
AT3G06430.1	GO:0048868 pollen tube development	---	protein_coding EMB2750 (embryo defective 2750) embryo defective 2750 (EMB2750); INVOLVED IN: embryonic development ending in seed dormancy, pollen tube development; LOCATED IN: chloroplast; CONTAINS InterPro DOMAIN/s: Pentatricopeptide repeat (InterPro:IPR002885); BEST Arabidopsis thaliana protein match is: unknown protein (TAIR:AT3G53170.1); Has 13889 Blast hits to 5167 proteins in 165 species: …
	GO:0009793 embryonic development ending in seed dormancy
AT1G30610.1	GO:0009793 embryonic development ending in seed dormancy	---	protein_coding emb2279 (embryo defective 2279) embryo defective 2279 (emb2279); INVOLVED IN: embryonic development ending in seed dormancy; EXPRESSED IN: 22 plant structures; EXPRESSED DURING: 13 growth stages; CONTAINS InterPro DOMAIN/s: Pentatricopeptide repeat (InterPro:IPR002885); BEST Arabidopsis thaliana protein match is: DG1 (DELAYED GREENING 1) (TAIR:AT5G67570.1); Has 7842 Blast hits to 3…
AT5G56930.1	GO:0009793 embryonic development ending in seed dormancy	---	protein_coding emb1789 (embryo defective 1789); nucleic acid binding / zinc ion binding embryo defective 1789 (emb1789); FUNCTIONS IN: zinc ion binding, nucleic acid binding; INVOLVED IN: embryonic development ending in seed dormancy; CONTAINS InterPro DOMAIN/s: Zinc finger, CCCH-type (InterPro:IPR000571); Has 3676 Blast hits to 1381 proteins in 193 species: Archae - 0; Bacteria - 80; Metazoa - 1…
	GO:0003676 nucleic acid binding
AT1G78630.1	GO:0003735 structural constituent of ribosome	---	protein_coding emb1473 (embryo defective 1473); structural constituent of ribosome embryo defective 1473 (emb1473); FUNCTIONS IN: structural constituent of ribosome; INVOLVED IN: embryonic development ending in seed dormancy, translation; LOCATED IN: thylakoid, ribosome, chloroplast, chloroplast stroma; EXPRESSED IN: 23 plant structures; EXPRESSED DURING: 13 growth stages; CONTAINS InterPro DOMAI…
	GO:0009793 embryonic development ending in seed dormancy
	GO:0005840 ribosome
	GO:0006412 translation
AT4G29830.1	GO:0080008 CUL4 RING ubiquitin ligase complex	---	protein_coding VIP3 (vernalization independence 3); nucleotide binding / protein binding The protein is composed of repeats of WD motif which is involved in protein complex formation. The gene is involved in flower timing and flower development. This gene is predicted to encode a protein with a DWD motif. It can bind to DDB1a in Y2H assays, and DDB1b in co-IP assays, and may be involved in the fo…
	GO:0005834 heterotrimeric G-protein complex
	GO:0010452 histone H3-K36 methylation
	GO:0009910 negative regulation of flower development
	GO:0000166 nucleotide binding
	GO:0005515 protein binding
	GO:0051568 histone H3-K4 methylation
AT5G37630.1	GO:0007076 mitotic chromosome condensation	---	protein_coding EMB2656 (EMBRYO DEFECTIVE 2656); binding EMBRYO DEFECTIVE 2656 (EMB2656); FUNCTIONS IN: binding; INVOLVED IN: embryonic development ending in seed dormancy, mitotic chromosome condensation; LOCATED IN: cellular_component unknown; EXPRESSED IN: 11 plant structures; EXPRESSED DURING: 6 growth stages; CONTAINS InterPro DOMAIN/s: Armadillo-type fold (InterPro:IPR016024); Has 226 Blast …
	GO:0009793 embryonic development ending in seed dormancy
AT2G06990.1	GO:0016070 RNA metabolic process	---	protein_coding HEN2 (hua enhancer 2); ATP-dependent helicase/ RNA helicase encodes a putative DExH-box RNA helicase that acts redundantly with HEN1, HUA1, and HUA2 in the specification of floral organ identity in the third whorl. hua enhancer 2 (HEN2); FUNCTIONS IN: RNA helicase activity, ATP-dependent helicase activity; INVOLVED IN: specification of floral organ identity, RNA metabolic process; …
	GO:0005634 nucleus
	GO:0010093 specification of floral organ identity
	GO:0003724 RNA helicase activity
	GO:0008026 ATP-dependent helicase activity
AT5G23940.1	GO:0010090 trichome morphogenesis	---	protein_coding EMB3009 (embryo defective 3009); transferase/ transferase, transferring acyl groups other than amino-acyl groups embryo defective 3009 (EMB3009); FUNCTIONS IN: transferase activity, transferring acyl groups other than amino-acyl groups, transferase activity; INVOLVED IN: embryonic development ending in seed dormancy; LOCATED IN: cellular_component unknown; EXPRESSED IN: 18 plant st…
	GO:0009793 embryonic development ending in seed dormancy
	GO:0016740 transferase activity
AT2G28880.1	GO:0009793 embryonic development ending in seed dormancy	---	protein_coding emb1997 (embryo defective 1997); anthranilate synthase/ catalytic/ oxo-acid-lyase embryo defective 1997 (emb1997); FUNCTIONS IN: oxo-acid-lyase activity, catalytic activity, anthranilate synthase activity; INVOLVED IN: embryonic development ending in seed dormancy; LOCATED IN: chloroplast; EXPRESSED IN: 20 plant structures; EXPRESSED DURING: 6 growth stages; CONTAINS InterPro DOMAI…
AT5G16780.1	GO:0010087 phloem or xylem histogenesis	---	protein_coding DOT2 (DEFECTIVELY ORGANIZED TRIBUTARIES 2) Encodes a protein belonging to SART-1 family. The gene is expressed in the basal region of the developing embryo during heart stage. Phenotypic analyses of dot2 mutants suggest that this protein plays a role in root, shoot, and flower development. dot2 mutants are dwarved plants that display an aberrant spurred leaf venation pattern and fa…
	GO:0010305 leaf vascular tissue pattern formation
	GO:0010588 cotyledon vascular tissue pattern formation
	GO:0048366 leaf development
	GO:0048364 root development
	GO:0009908 flower development
AT4G36920.1	GO:0010073 meristem maintenance	---	protein_coding AP2 (APETALA 2); transcription factor Encodes a floral homeotic gene, a member of the AP2/EREBP (ethylene responsive element binding protein) class of transcription factors and is involved in the specification of floral organ identity, establishment of floral meristem identity, suppression of floral meristem indeterminancy, and development of the ovule and seed coat. AP2 also has a…
	GO:0010093 specification of floral organ identity
	GO:0048316 seed development
	GO:0003700 transcription factor activity
	GO:0005634 nucleus
	GO:0030154 cell differentiation
	GO:0019953 sexual reproduction
	GO:0006355 regulation of transcription, DNA-dependent
AT3G20630.1	GO:0009793 embryonic development ending in seed dormancy	---	protein_coding UBP14 (UBIQUITIN-SPECIFIC PROTEASE 14); ubiquitin-specific protease Encodes a ubiquitin-specific protease. Identical to TTN6. Loss of function mutations are embryo lethals, having development arrested at the preglobular/globular stage. UBIQUITIN-SPECIFIC PROTEASE 14 (UBP14); FUNCTIONS IN: ubiquitin-specific protease activity; INVOLVED IN: embryonic development ending in seed dorman…
	GO:0016579 protein deubiquitination
	GO:0004843 ubiquitin-specific protease activity
AT5G42890.1	GO:0032934 sterol binding	---	protein_coding SCP2 (STEROL CARRIER PROTEIN 2); oxidoreductase/ sterol carrier STEROL CARRIER PROTEIN 2 (SCP2); FUNCTIONS IN: sterol carrier activity, oxidoreductase activity; INVOLVED IN: glyoxylate metabolic process, intracellular lipid transport, fatty acid beta-oxidation, seed germination; LOCATED IN: peroxisome; EXPRESSED IN: 32 plant structures; EXPRESSED DURING: 16 growth stages; CONTAINS …
	GO:0046487 glyoxylate metabolic process
	GO:0009845 seed germination
	GO:0006635 fatty acid beta-oxidation
	GO:0032365 intracellular lipid transport
AT4G05420.1	GO:0080008 CUL4 RING ubiquitin ligase complex	---	protein_coding DDB1A (DAMAGED DNA BINDING PROTEIN 1A); DNA binding / protein binding Structurally similar to damaged DNA binding proteins.DDB1a is part of a 350 KDa nuclear localized DET1 protein complex. This complex may physically interact with histone tails and while bound to chromatin- repress transcription of genes involved in photomorphogenesis. DAMAGED DNA BINDING PROTEIN 1A (DDB1A); FUNCT…
	GO:0005634 nucleus
	GO:0005515 protein binding
	GO:0003677 DNA binding
	GO:0016481 negative regulation of transcription
	GO:0010100 negative regulation of photomorphogenesis
AT2G30920.1	GO:0009793 embryonic development ending in seed dormancy	---	protein_coding ATCOQ3 (ARABDIOPSIS THALIANA COENZYME Q 3); hexaprenyldihydroxybenzoate methyltransferase/ polyprenyldihydroxybenzoate methyltransferase The enzyme encoded by this gene has been shown to complement the Saccharomyces cerevisiae coq3 mutation and, therefore, to have hexaprenyldihydroxybenzoate methyltransferase activity. It is however likely that, in Arabidopsis, the enzyme catalyzes…
	GO:0006744 ubiquinone biosynthetic process
	GO:0005740 mitochondrial envelope
	GO:0004395 hexaprenyldihydroxybenzoate methyltransferase activity
AT5G27720.1	GO:0005634 nucleus	---	protein_coding emb1644 (embryo defective 1644) embryo defective 1644 (emb1644); FUNCTIONS IN: molecular_function unknown; INVOLVED IN: embryonic development ending in seed dormancy; LOCATED IN: small nucleolar ribonucleoprotein complex, nucleus; EXPRESSED IN: 22 plant structures; EXPRESSED DURING: 13 growth stages; CONTAINS InterPro DOMAIN/s: Like-Sm ribonucleoprotein, core (InterPro:IPR001163), …
	GO:0005732 small nucleolar ribonucleoprotein complex
	GO:0009793 embryonic development ending in seed dormancy
AT5G49160.1	GO:0010216 maintenance of DNA methylation	---	protein_coding MET1 (METHYLTRANSFERASE 1); methyltransferase Encodes a cytosine methyltransferase MET1. Required for silencing of FWA paternal allele in endosperm. Two lines with RNAi constructs directed against DMT1 have reduced agrobacterium-mediated tumor formation. METHYLTRANSFERASE 1 (MET1); FUNCTIONS IN: methyltransferase activity; INVOLVED IN: in 6 processes; LOCATED IN: nucleus; EXPRESSED…
	GO:0006349 regulation of gene expression by genetic imprinting
	GO:0010069 zygote asymmetric cytokinesis in the embryo sac
	GO:0009910 negative regulation of flower development
	GO:0008168 methyltransferase activity
	GO:0009294 DNA mediated transformation
	GO:0010424 DNA methylation on cytosine within a CG sequence
AT2G21710.1	GO:0009793 embryonic development ending in seed dormancy	---	protein_coding EMB2219 (embryo defective 2219) embryo defective 2219 (EMB2219); INVOLVED IN: embryonic development ending in seed dormancy; LOCATED IN: cellular_component unknown; EXPRESSED IN: 9 plant structures; EXPRESSED DURING: LP.04 four leaves visible, F mature embryo stage, petal differentiation and expansion stage, D bilateral stage, E expanded cotyledon stage; CONTAINS InterPro DOMAIN/s:…
AT4G10760.1	GO:0016607 nuclear speck	---	protein_coding MTA (MRNA ADENOSINE METHYLASE); S-adenosylmethionine-dependent methyltransferase/ methyltransferase MRNA ADENOSINE METHYLASE (MTA); FUNCTIONS IN: S-adenosylmethionine-dependent methyltransferase activity, methyltransferase activity; INVOLVED IN: embryonic development ending in seed dormancy, mRNA methylation; LOCATED IN: nuclear speck, chloroplast; EXPRESSED IN: 27 plant structures…
	GO:0008757 S-adenosylmethionine-dependent methyltransferase activity
	GO:0009793 embryonic development ending in seed dormancy
	GO:0080009 mRNA methylation
AT4G02560.1	GO:0003700 transcription factor activity	---	protein_coding LD (luminidependens); transcription factor Encodes a nuclear localized protein with similarity to transcriptional regulators. Recessive mutants are late flowering. Expression of LFY is reduced in LD mutants. luminidependens (LD); FUNCTIONS IN: transcription factor activity; INVOLVED IN: positive regulation of flower development; LOCATED IN: nucleus; EXPRESSED IN: 24 plant structure…
	GO:0005634 nucleus
	GO:0009911 positive regulation of flower development
AT1G43710.1	GO:0009793 embryonic development ending in seed dormancy	---	protein_coding emb1075 (embryo defective 1075); carboxy-lyase/ catalytic/ pyridoxal phosphate binding embryo defective 1075 (emb1075); FUNCTIONS IN: pyridoxal phosphate binding, carboxy-lyase activity, catalytic activity; INVOLVED IN: embryonic development ending in seed dormancy, amino acid metabolic process; LOCATED IN: cellular_component unknown; EXPRESSED IN: 25 plant structures; EXPRESSED DU…
	GO:0006520 cellular amino acid metabolic process
	GO:0016831 carboxy-lyase activity
AT3G46290.1	GO:0009791 post-embryonic development	---	protein_coding protein kinase, putative protein kinase, putative; FUNCTIONS IN: kinase activity; INVOLVED IN: protein amino acid phosphorylation; LOCATED IN: plasma membrane; EXPRESSED IN: 24 plant structures; EXPRESSED DURING: 12 growth stages; CONTAINS InterPro DOMAIN/s: Protein kinase, ATP binding site (InterPro:IPR017441), Protein kinase, core (InterPro:IPR000719), Tyrosine protein kinase (In…
	GO:0051510 regulation of unidimensional cell growth
	GO:0005886 plasma membrane
	GO:0009742 brassinosteroid mediated signaling pathway
	GO:0004672 protein kinase activity
AT4G39620.1	GO:0009793 embryonic development ending in seed dormancy	---	protein_coding EMB2453 (embryo defective 2453) embryo defective 2453 (EMB2453); INVOLVED IN: embryonic development ending in seed dormancy; LOCATED IN: chloroplast; EXPRESSED IN: 22 plant structures; EXPRESSED DURING: 13 growth stages; CONTAINS InterPro DOMAIN/s: Pentatricopeptide repeat (InterPro:IPR002885); BEST Arabidopsis thaliana protein match is: EMB2750 (embryo defective 2750) (TAIR:AT3G06…
AT3G02260.1	GO:0009733 response to auxin stimulus	---	protein_coding BIG (BIG); binding / ubiquitin-protein ligase/ zinc ion binding Calossin-like protein required for polar auxin transport BIG (BIG); FUNCTIONS IN: ubiquitin-protein ligase activity, binding, zinc ion binding; INVOLVED IN: response to auxin stimulus, indeterminate inflorescence morphogenesis, root development, photomorphogenesis, auxin polar transport; LOCATED IN: membrane; EXPRESSED…
	GO:0048364 root development
	GO:0048283 indeterminate inflorescence morphogenesis
	GO:0009926 auxin polar transport
	GO:0009640 photomorphogenesis
AT3G57290.1	GO:0003743 translation initiation factor activity	---	protein_coding EIF3E (EUKARYOTIC TRANSLATION INITIATION FACTOR 3E); translation initiation factor Encodes a protein that is found in not only the eif3 complex but also in association with subunits of the COP9 signalosome. eIF3e appears to be subjected to proteasome-dependent degradation that requires the PCI domain of eIF3e. The level of eIF3e present in cells appears to affect the rate of transl…
	GO:0005852 eukaryotic translation initiation factor 3 complex
	GO:0006352 transcription initiation
	GO:0008180 signalosome
	GO:0009908 flower development
	GO:0006412 translation
	GO:0009640 photomorphogenesis
AT5G55940.1	GO:0009793 embryonic development ending in seed dormancy	---	protein_coding emb2731 (embryo defective 2731) embryo defective 2731 (emb2731); FUNCTIONS IN: molecular_function unknown; INVOLVED IN: embryonic development ending in seed dormancy; LOCATED IN: endoplasmic reticulum; EXPRESSED IN: 23 plant structures; EXPRESSED DURING: 13 growth stages; CONTAINS InterPro DOMAIN/s: Uncharacterised protein family UPF0172 (InterPro:IPR005366); BEST Arabidopsis thali…
	GO:0005783 endoplasmic reticulum
AT2G19520.1	GO:0005737 cytoplasm	---	protein_coding FVE; metal ion binding Controls flowering. FVE; FUNCTIONS IN: metal ion binding; INVOLVED IN: flower development, trichome morphogenesis, unidimensional cell growth, leaf morphogenesis; LOCATED IN: nucleolus, nucleus, CUL4 RING ubiquitin ligase complex, cytoplasm; EXPRESSED IN: guard cell; CONTAINS InterPro DOMAIN/s: WD40 repeat-like (InterPro:IPR011046), WD40 repeat, region (Inter…
	GO:0009826 unidimensional cell growth
	GO:0080008 CUL4 RING ubiquitin ligase complex
	GO:0010090 trichome morphogenesis
	GO:0005634 nucleus
	GO:0046872 metal ion binding
	GO:0009908 flower development
AT1G11680.1	GO:0016126 sterol biosynthetic process	---	protein_coding CYP51G1 (CYTOCHROME P450 51G1); oxygen binding / sterol 14-demethylase putative obtusifoliol 14-alpha demethylase involved in sterol biosynthesis. CYTOCHROME P450 51G1 (CYP51G1); FUNCTIONS IN: oxygen binding, sterol 14-demethylase activity; INVOLVED IN: embryonic development ending in seed dormancy, sterol biosynthetic process; LOCATED IN: endoplasmic reticulum, plasma membrane; EX…
	GO:0009793 embryonic development ending in seed dormancy
	GO:0019825 oxygen binding
	GO:0005783 endoplasmic reticulum
	GO:0008398 sterol 14-demethylase activity
AT5G42080.1	GO:0009535 chloroplast thylakoid membrane	---	protein_coding ADL1 (ARABIDOPSIS DYNAMIN-LIKE PROTEIN); GTP binding / GTPase/ protein binding Encodes a dynamin-like protein related to phragmoplastin. Mutations in this gene, in combination with mutation in ADL1E, result in defects in embryogenesis, cell plate formation and trichome branching. Also controls vascular patterning in combination with VAN3 and GNOM. ARABIDOPSIS DYNAMIN-LIKE PROTEIN (…
	GO:0009504 cell plate
	GO:0010051 xylem and phloem pattern formation
	GO:0010091 trichome branching
	GO:0003924 GTPase activity
	GO:0009920 cell plate formation involved in plant-type cell wall biogenesis
	GO:0009793 embryonic development ending in seed dormancy
	GO:0005515 protein binding
	GO:0005886 plasma membrane
	GO:0005874 microtubule
	GO:0005525 GTP binding
AT5G08170.1	GO:0009793 embryonic development ending in seed dormancy	---	protein_coding EMB1873 (EMBRYO DEFECTIVE 1873); agmatine deiminase EMBRYO DEFECTIVE 1873 (EMB1873); FUNCTIONS IN: agmatine deiminase activity; INVOLVED IN: embryonic development ending in seed dormancy, polyamine biosynthetic process; LOCATED IN: cellular_component unknown; EXPRESSED IN: 22 plant structures; EXPRESSED DURING: 13 growth stages; CONTAINS InterPro DOMAIN/s: Agmatine deiminase (Inter…
	GO:0006596 polyamine biosynthetic process
	GO:0047632 agmatine deiminase activity
AT1G32490.1	GO:0035194 posttranscriptional gene silencing by RNA	---	protein_coding ESP3 (ENHANCED SILENCING PHENOTYPE 3); ATP binding / ATP-dependent RNA helicase/ ATP-dependent helicase/ helicase/ nucleic acid binding Encodes a homolog of the yeast PRP2 protein, one of four related DEAH RNA helicases identified as essential cofactors for RNA splicing. ENHANCED SILENCING PHENOTYPE 3 (ESP3); FUNCTIONS IN: helicase activity, ATP-dependent RNA helicase activity, ATP…
	GO:0009793 embryonic development ending in seed dormancy
	GO:0008380 RNA splicing
	GO:0004004 ATP-dependent RNA helicase activity
AT1G04870.2	GO:0008168 methyltransferase activity	---	protein_coding PRMT10; [myelin basic protein]-arginine N-methyltransferase/ histone-arginine N-methyltransferase/ methyltransferase/ protein-arginine omega-N asymmetric methyltransferase/ protein-arginine omega-N monomethyltransferase Encodes a type I protein arginine methyltransferase based on the At1g04870.2 gene model. PRMT10 can catalyze the asymmetric dimethylation of arginine 3 on histone 4…
	GO:0010228 vegetative to reproductive phase transition of meristem
AT2G26890.1	GO:0007032 endosome organization	---	protein_coding GRV2 (GRAVITROPISM DEFECTIVE 2); binding / heat shock protein binding GRV2 has sequence similarity to the C. elegans protein RME-8 which is involved in endocytosis. grv2 mutants result in a reduction in gravitropic response in hypocotyls and shoots but do not affect root gravitropism. The mutants are defective in amyloplast sedimentation. GRAVITROPISM DEFECTIVE 2 (GRV2); FUNCTIONS …
	GO:0007033 vacuole organization
	GO:0005802 trans-Golgi network
	GO:0006897 endocytosis
	GO:0005783 endoplasmic reticulum
	GO:0005792 microsome
	GO:0005770 late endosome
	GO:0009959 negative gravitropism
	GO:0006623 protein targeting to vacuole
	GO:0009793 embryonic development ending in seed dormancy
	GO:0042594 response to starvation
	GO:0005886 plasma membrane
	GO:0009958 positive gravitropism
	GO:0006457 protein folding
	GO:0005774 vacuolar membrane
	GO:0051301 cell division
	GO:0009660 amyloplast organization
AT5G56280.1	GO:0006511 ubiquitin-dependent protein catabolic process	---	protein_coding CSN6A one of two genes encoding subunit 6 of COP9 signalosome complex. Protein contains a MPR1p and PAD1p N-terminal (MPN) domain at the N-terminal region and belongs to the Mov34 superfamily. Mutant and antisense expression result in a number of developmental defects and in ubiquitin/proteasome-mediated protein degradation. CSN6A; INVOLVED IN: multicellular organismal development,…
	GO:0009640 photomorphogenesis
	GO:0010387 signalosome assembly
	GO:0008180 signalosome
AT5G42630.1	GO:0003700 transcription factor activity	---	protein_coding ATS (ABERRANT TESTA SHAPE); DNA binding / transcription factor Encodes a member of the KANADI family of putative transcription factors. Involved in integument formation during ovule development and expressed at the boundary between the inner and outer integuments. It is essential for directing laminar growth of the inner integument.Along with KAN1 and KAN2, KAN4 is involved in prop…
	GO:0080060 integument development
	GO:0045449 regulation of transcription
AT4G30580.1	GO:0006655 phosphatidylglycerol biosynthetic process	---	protein_coding ATS2; 1-acylglycerol-3-phosphate O-acyltransferase/ acyltransferase Encodes a plastidic lysophosphatidic acid acyltransferase (LPAAT). Is critical for chloroplasts phosphatidic acid biosynthesis. The null allele is embryo lethal. ATS2; FUNCTIONS IN: 1-acylglycerol-3-phosphate O-acyltransferase activity, acyltransferase activity; INVOLVED IN: embryonic development ending in seed dor…
	GO:0003841 1-acylglycerol-3-phosphate O-acyltransferase activity
	GO:0009793 embryonic development ending in seed dormancy
	GO:0009507 chloroplast
AT2G34680.1	GO:0009733 response to auxin stimulus	---	protein_coding AIR9; protein binding isolated from differential screening of a cDNA library from auxin-treated root culture. sequence does not show homology to any known proteins and is predicted to be extracellular. AIR9; FUNCTIONS IN: protein binding; INVOLVED IN: response to auxin stimulus, lateral root morphogenesis; LOCATED IN: plasma membrane; EXPRESSED IN: 23 plant structures; EXPRESSED DU…
	GO:0010102 lateral root morphogenesis
	GO:0005515 protein binding
AT4G24560.1	GO:0048366 leaf development	---	protein_coding UBP16 (UBIQUITIN-SPECIFIC PROTEASE 16); ubiquitin thiolesterase/ ubiquitin-specific protease/ zinc ion binding Encodes a ubiquitin-specific protease. There is no evidence for a phenotype in ubp16-1 mutants, however, double mutant analysis with ubp15 mutants reveals a role for UBP16 in plant development and cell proliferation. UBIQUITIN-SPECIFIC PROTEASE 16 (UBP16); FUNCTIONS IN: ub…
	GO:0048364 root development
	GO:0009908 flower development
	GO:0004843 ubiquitin-specific protease activity
	GO:0008283 cell proliferation
AT2G46770.1	GO:0009809 lignin biosynthetic process	---	protein_coding EMB2301 (EMBRYO DEFECTIVE 2301); transcription activator/ transcription factor NAC transcription factor NST1. NST1 and NST2 are redundant in regulating secondary wall thickening in anther walls and siliques. NST1 promoter was detected in various tissues in which lignified secondary walls develop. EMBRYO DEFECTIVE 2301 (EMB2301); FUNCTIONS IN: transcription factor activity, transcri…
	GO:0003700 transcription factor activity
	GO:0009793 embryonic development ending in seed dormancy
	GO:0009901 anther dehiscence
	GO:0009834 secondary cell wall biogenesis
	GO:0010047 fruit dehiscence
	GO:0016563 transcription activator activity
AT2G43790.1	GO:0009737 response to abscisic acid stimulus	---	protein_coding ATMPK6 (ARABIDOPSIS THALIANA MAP KINASE 6); MAP kinase/ kinase Encodes a MAP kinase induced by pathogens, ethylene biosynthesis, oxidative stress and osmotic stress.Also involved in ovule development. Homozygous mutants in a MPK3 heterozygous background are female sterile due to defects in integument development. ARABIDOPSIS THALIANA MAP KINASE 6 (ATMPK6); FUNCTIONS IN: MAP kinase …
	GO:0042542 response to hydrogen peroxide
	GO:0080136 priming of cellular response to stress
	GO:0009864 induced systemic resistance, jasmonic acid mediated signaling pathway
	GO:0010120 camalexin biosynthetic process
	GO:0004707 MAP kinase activity
	GO:0048481 ovule development
	GO:0009409 response to cold
	GO:0009651 response to salt stress
	GO:0009723 response to ethylene stimulus
AT3G08850.1	GO:0009793 embryonic development ending in seed dormancy	---	protein_coding RAPTOR1; nucleotide binding / protein binding Encodes one of two Arabidopsis RAPTOR/KOG1 homologs. RAPTOR proteins are binding partners of the target of rapamycin kinase that is present in all eukaryotes and play a central role in the stimulation of cell growth and metabolism in response to nutrients. Mutants show embryo lethal phenotype which occurs at pre-globular stage. May inte…
	GO:0016049 cell growth
	GO:0005515 protein binding
	GO:0080008 CUL4 RING ubiquitin ligase complex
	GO:0000166 nucleotide binding
AT4G08920.1	GO:0005737 cytoplasm	---	protein_coding CRY1 (CRYPTOCHROME 1); ATP binding / blue light photoreceptor/ protein homodimerization/ protein kinase Encodes CRY1, a flavin-type blue-light photoreceptor with ATP binding and autophosphorylation activity. The photoreceptor may be involved in electron transport. Mutant phenotype displays a blue light-dependent inhibition of hypocotyl elongation. Photoreceptor activity requires li…
	GO:0010118 stomatal movement
	GO:0010617 circadian regulation of calcium ion oscillation
	GO:0009882 blue light photoreceptor activity
	GO:0046283 anthocyanin metabolic process
	GO:0005634 nucleus
	GO:0010075 regulation of meristem growth
	GO:0009637 response to blue light
	GO:0009640 photomorphogenesis
	GO:0055114 oxidation reduction
	GO:0009414 response to water deprivation
	GO:0009785 blue light signaling pathway
	GO:0004672 protein kinase activity
	GO:0010343 singlet oxygen-mediated programmed cell death
	GO:0046777 protein amino acid autophosphorylation
	GO:0005524 ATP binding
	GO:0042803 protein homodimerization activity
AT4G22970.1	GO:0045876 positive regulation of sister chromatid cohesion	---	protein_coding AESP (ARABIDOPSIS HOMOLOG OF SEPARASE); peptidase Putative separase gene, homologous to human and mouse separase protein. It contains a predicted 2Fe2S-ferredoxin domain that is not present in the proteins of other organisms. Also contains a putative EF-hand calcium binding domain. Mutant seeds exhibited embryo arrest at the globular stage. The endosperm also exhibited a weak titan…
	GO:0005634 nucleus
	GO:0009960 endosperm development
	GO:0009793 embryonic development ending in seed dormancy
	GO:0051307 meiotic chromosome separation
	GO:0008233 peptidase activity
AT3G06350.1	GO:0009793 embryonic development ending in seed dormancy	---	protein_coding MEE32 (MATERNAL EFFECT EMBRYO ARREST 32); 3-dehydroquinate dehydratase/ NADP or NADPH binding / binding / catalytic/ shikimate 5-dehydrogenase MATERNAL EFFECT EMBRYO ARREST 32 (MEE32); FUNCTIONS IN: NADP or NADPH binding, 3-dehydroquinate dehydratase activity, shikimate 5-dehydrogenase activity, binding, catalytic activity; INVOLVED IN: embryonic development ending in seed dormancy…
AT4G14110.1	GO:0004222 metalloendopeptidase activity	---	protein_coding COP9 (CONSTITUTIVE PHOTOMORPHOGENIC 9); metalloendopeptidase/ protein binding Represses photomorphogenesis and induces skotomorphogenesis in the dark. A component of the COP9 signalosome complex. CONSTITUTIVE PHOTOMORPHOGENIC 9 (COP9); FUNCTIONS IN: protein binding, metalloendopeptidase activity; INVOLVED IN: in 6 processes; LOCATED IN: signalosome, nucleus; EXPRESSED IN: 23 plant …
	GO:0009753 response to jasmonic acid stimulus
	GO:0010387 signalosome assembly
	GO:0005515 protein binding
	GO:0008180 signalosome
	GO:0010388 cullin deneddylation
	GO:0009640 photomorphogenesis
AT2G38120.1	GO:0009733 response to auxin stimulus	---	protein_coding AUX1 (AUXIN RESISTANT 1); amino acid transmembrane transporter/ auxin binding / auxin influx transmembrane transporter/ transporter Encodes an auxin influx transporter. AUX1 resides at the apical plasma membrane of protophloem cells and at highly dynamic subpopulations of Golgi apparatus and endosomes in all cell types. AUX1 action in the lateral root cap and/or epidermal cells inf…
	GO:0005794 Golgi apparatus
	GO:0010311 lateral root formation
	GO:0009624 response to nematode
	GO:0048765 root hair cell differentiation
	GO:0005768 endosome
	GO:0001736 establishment of planar polarity
	GO:0006865 amino acid transport
	GO:0010328 auxin influx transmembrane transporter activity
	GO:0009958 positive gravitropism
	GO:0010011 auxin binding
	GO:0009926 auxin polar transport
	GO:0005886 plasma membrane
	GO:0009723 response to ethylene stimulus
	GO:0009986 cell surface
	GO:0015171 amino acid transmembrane transporter activity
AT3G48750.1	GO:0000910 cytokinesis	---	protein_coding CDC2 (CELL DIVISION CONTROL 2); cyclin-dependent protein kinase/ kinase/ protein binding / protein kinase A-type cyclin-dependent kinase. Together with its specific inhibitor, the Kip-related protein, KRP2 they regulate the mitosis-to-endocycle transition during leaf development. Dominant negative mutations abolish cell division. Loss of function phenotype has reduced fertility wit…
	GO:0008284 positive regulation of cell proliferation
	GO:0009555 pollen development
	GO:0005829 cytosol
	GO:0009793 embryonic development ending in seed dormancy
	GO:0009574 preprophase band
	GO:0009409 response to cold
	GO:0042023 DNA endoreduplication
	GO:0010005 cortical microtubule, transverse to long axis
	GO:0005515 protein binding
	GO:0004693 cyclin-dependent protein kinase activity
	GO:0005634 nucleus
AT2G26060.1	GO:0005834 heterotrimeric G-protein complex	---	protein_coding emb1345 (embryo defective 1345); nucleotide binding embryo defective 1345 (emb1345); FUNCTIONS IN: nucleotide binding; INVOLVED IN: embryonic development ending in seed dormancy; LOCATED IN: heterotrimeric G-protein complex; EXPRESSED IN: 22 plant structures; EXPRESSED DURING: 13 growth stages; CONTAINS InterPro DOMAIN/s: WD40 repeat-like (InterPro:IPR011046), WD40 repeat, region (…
	GO:0009793 embryonic development ending in seed dormancy
	GO:0000166 nucleotide binding
AT1G62750.1	GO:0009658 chloroplast organization	---	protein_coding SCO1 (SNOWY COTYLEDON 1); ATP binding / translation elongation factor/ translation factor, nucleic acid binding Nuclear encoded protein consists of the five domains conserved in EF-G proteins, with two GTP-binding sites in the first domain, and an additional transit peptide at the N-terminus. Localized in chloroplasts. Point mutation results in a delay in the onset of germination. …
	GO:0003746 translation elongation factor activity
	GO:0009507 chloroplast
	GO:0009845 seed germination
	GO:0005525 GTP binding
AT3G10920.1	GO:0004784 superoxide dismutase activity	---	protein_coding MSD1 (MANGANESE SUPEROXIDE DISMUTASE 1); metal ion binding / superoxide dismutase manganese superoxide dismutase (MSD1) MANGANESE SUPEROXIDE DISMUTASE 1 (MSD1); FUNCTIONS IN: superoxide dismutase activity, metal ion binding; INVOLVED IN: embryonic development ending in seed dormancy, response to salt stress, defense response to bacterium, removal of superoxide radicals; LOCATED IN:…
	GO:0009793 embryonic development ending in seed dormancy
	GO:0005739 mitochondrion
	GO:0019430 removal of superoxide radicals
AT2G02850.1	GO:0048653 anther development	---	protein_coding ARPN (PLANTACYANIN); copper ion binding / electron carrier Encodes plantacyanin one of blue copper proteins. Involved in anther development and pollination. Expressed in the transmitting tract of the pistil. PLANTACYANIN (ARPN); FUNCTIONS IN: electron carrier activity, copper ion binding; INVOLVED IN: anther development, pollination; LOCATED IN: middle lamella-containing extracellu…
	GO:0048196 middle lamella-containing extracellular matrix
	GO:0005507 copper ion binding
	GO:0009856 pollination
AT3G52590.1	GO:0003735 structural constituent of ribosome	---	protein_coding UBQ1 (UBIQUITIN EXTENSION PROTEIN 1); protein binding / structural constituent of ribosome Ubiquitin extension protein UBIQUITIN EXTENSION PROTEIN 1 (UBQ1); FUNCTIONS IN: structural constituent of ribosome, protein binding; INVOLVED IN: embryonic development ending in seed dormancy, response to water deprivation, protein ubiquitination; LOCATED IN: ribosome; EXPRESSED IN: 25 plant …
	GO:0016567 protein ubiquitination
	GO:0009793 embryonic development ending in seed dormancy
	GO:0005840 ribosome
	GO:0005515 protein binding
AT2G25840.2	GO:0004812 aminoacyl-tRNA ligase activity	---	protein_coding OVA4 (ovule abortion 4); ATP binding / aminoacyl-tRNA ligase/ nucleotide binding / tryptophan-tRNA ligase ovule abortion 4 (OVA4); FUNCTIONS IN: tryptophan-tRNA ligase activity, aminoacyl-tRNA ligase activity, nucleotide binding, ATP binding; INVOLVED IN: ovule development, tRNA aminoacylation for protein translation; LOCATED IN: mitochondrion, chloroplast; EXPRESSED IN: 22 plant s…
	GO:0048481 ovule development
	GO:0005739 mitochondrion
	GO:0006418 tRNA aminoacylation for protein translation
	GO:0005524 ATP binding
	GO:0009507 chloroplast
AT5G37510.2	GO:0045271 respiratory chain complex I	---	protein_coding EMB1467 (embryo defective 1467); NADH dehydrogenase (ubiquinone)/ NADH dehydrogenase/ electron carrier/ iron-sulfur cluster binding / oxidoreductase/ oxidoreductase, acting on NADH or NADPH Encodes a subunit of the 400 kDa subcomplex of the mitochondrial NADH dehydrogenase (complex I). The protein has been isolated in the male gametophyte. embryo defective 1467 (EMB1467); FUNCTIONS…
	GO:0006979 response to oxidative stress
	GO:0009853 photorespiration
	GO:0009793 embryonic development ending in seed dormancy
	GO:0031966 mitochondrial membrane
	GO:0003954 NADH dehydrogenase activity
AT3G04400.1	GO:0003735 structural constituent of ribosome	---	protein_coding emb2171 (embryo defective 2171); structural constituent of ribosome embryo defective 2171 (emb2171); FUNCTIONS IN: structural constituent of ribosome; INVOLVED IN: embryonic development ending in seed dormancy, translation; LOCATED IN: cytosolic large ribosomal subunit, ribosome; EXPRESSED IN: 23 plant structures; EXPRESSED DURING: 13 growth stages; CONTAINS InterPro DOMAIN/s: Ribo…
	GO:0009793 embryonic development ending in seed dormancy
	GO:0006412 translation
	GO:0022625 cytosolic large ribosomal subunit
AT1G64520.1	GO:0009733 response to auxin stimulus	---	protein_coding RPN12a (Regulatory Particle non-ATPase 12a); peptidase Regulatory Particle non-ATPase 12a (RPN12a); FUNCTIONS IN: peptidase activity; INVOLVED IN: in 14 processes; LOCATED IN: proteasome complex, nucleus, proteasome regulatory particle, lid subcomplex, chloroplast envelope; EXPRESSED IN: 23 plant structures; EXPRESSED DURING: 14 growth stages; CONTAINS InterPro DOMAIN/s: 26S protea…
	GO:0009735 response to cytokinin stimulus
	GO:0048825 cotyledon development
	GO:0043161 proteasomal ubiquitin-dependent protein catabolic process
	GO:0005634 nucleus
	GO:0048528 post-embryonic root development
	GO:0048366 leaf development
	GO:0043248 proteasome assembly
	GO:0009647 skotomorphogenesis
	GO:0009408 response to heat
	GO:0008233 peptidase activity
	GO:0051788 response to misfolded protein
	GO:0009908 flower development
	GO:0008541 proteasome regulatory particle, lid subcomplex
	GO:0031540 regulation of anthocyanin biosynthetic process
AT2G25930.1	GO:0009733 response to auxin stimulus	---	protein_coding ELF3 (EARLY FLOWERING 3); protein C-terminus binding / transcription factor Encodes a novel nuclear protein that is expressed rhythmically and interacts with phytochrome B to control plant development and flowering through a signal transduction pathway Elf3 controls rhythmic circadian outputs under constant light conditions. EARLY FLOWERING 3 (ELF3); FUNCTIONS IN: transcription fac…
	GO:0048573 photoperiodism, flowering
	GO:0008022 protein C-terminus binding
	GO:0007623 circadian rhythm
	GO:0009585 red, far-red light phototransduction
	GO:0009826 unidimensional cell growth
	GO:0003700 transcription factor activity
	GO:0005634 nucleus
	GO:0009409 response to cold
	GO:0009737 response to abscisic acid stimulus
	GO:0009909 regulation of flower development
	GO:0010031 circumnutation
AT5G26742.2	GO:0009793 embryonic development ending in seed dormancy	---	protein_coding emb1138 (embryo defective 1138); ATP binding / ATP-dependent helicase/ RNA binding / helicase/ nucleic acid binding / zinc ion binding embryo defective 1138 (emb1138); FUNCTIONS IN: in 6 functions; INVOLVED IN: embryonic development ending in seed dormancy; LOCATED IN: chloroplast, membrane; EXPRESSED IN: guard cell, leaf; CONTAINS InterPro DOMAIN/s: DNA/RNA helicase, DEAD/DEAH box…
	GO:0005524 ATP binding
	GO:0008026 ATP-dependent helicase activity
AT4G26000.1	GO:0048367 shoot development	---	protein_coding PEP (PEPPER); RNA binding / nucleic acid binding Encodes a novel Arabidopsis gene encoding a polypeptide with K-homology (KH) RNA-binding modules, which acts on vegetative growth and pistil development. Genetic studies suggest that PEP interacts with element(s) of the CLAVATA signaling pathway. PEPPER (PEP); FUNCTIONS IN: RNA binding, nucleic acid binding; INVOLVED IN: shoot develo…
	GO:0048467 gynoecium development
	GO:0003676 nucleic acid binding
AT3G24440.1	GO:0016571 histone methylation	---	protein_coding VRN5 (VERNALIZATION 5) Encodes Vernalization Insensitive 3-like 1 (VIL1). VIL1 is involved in the photoperiod and vernalization of Arabidopsis by regulating expression of the related floral repressors Flowering Locus C (FLC) and Flowering Locus M (FLM). VIL1, along with VIN3 (Vernalization Insensitive 3) is necessary for the chromatin modification to FLC and FLM. VERNALIZATION 5 (V…
	GO:0010048 vernalization response
	GO:0009909 regulation of flower development
AT1G50030.1	GO:0016303 1-phosphatidylinositol-3-kinase activity	---	protein_coding TOR (TARGET OF RAPAMYCIN); 1-phosphatidylinositol-3-kinase/ protein binding Related to TOR proteins from yeast and mammals, regulators of cell growth in response to nutrient availability. TOR proteins belong to the family of phosphatidylinositol 3-kinase and are targets of the antiproliferative drug rapamycin. AtTOR binds the yeast FKBP12 protein in the presence of Rapamycin, is in…
	GO:0009793 embryonic development ending in seed dormancy
	GO:0005515 protein binding
AT3G01460.1	GO:0008327 methyl-CpG binding	---	protein_coding MBD9; DNA binding / methyl-CpG binding Encodes a protein with a methyl-CpG-binding domain. Has sequence similarity to human MBD proteins. Involved in the modification of the FLC chromatin acetylation state to affect FLC expression. Mutants show an early flowering, and enhanced shoot branching phenotypes. MBD9; FUNCTIONS IN: methyl-CpG binding, DNA binding; INVOLVED IN: photoperiodi…
	GO:0048573 photoperiodism, flowering
	GO:0010223 secondary shoot formation
	GO:0006355 regulation of transcription, DNA-dependent
AT2G45330.1	GO:0009793 embryonic development ending in seed dormancy	---	protein_coding emb1067 (embryo defective 1067); tRNA 2'-phosphotransferase/ transferase, transferring phosphorus-containing groups embryo defective 1067 (emb1067); FUNCTIONS IN: tRNA 2'-phosphotransferase activity, transferase activity, transferring phosphorus-containing groups; INVOLVED IN: embryonic development ending in seed dormancy, tRNA splicing, via endonucleolytic cleavage and ligation; E…
	GO:0000215 tRNA 2'-phosphotransferase activity
	GO:0006388 tRNA splicing, via endonucleolytic cleavage and ligation
AT3G48470.1	GO:0009793 embryonic development ending in seed dormancy	---	protein_coding EMB2423 (EMBRYO DEFECTIVE 2423) EMBRYO DEFECTIVE 2423 (EMB2423); FUNCTIONS IN: molecular_function unknown; INVOLVED IN: embryonic development ending in seed dormancy; LOCATED IN: cellular_component unknown; Has 192 Blast hits to 187 proteins in 77 species: Archae - 0; Bacteria - 0; Metazoa - 93; Fungi - 60; Plants - 31; Viruses - 0; Other Eukaryotes - 8 (source: NCBI BLink).
AT1G19220.1	GO:0009733 response to auxin stimulus	---	protein_coding ARF19 (AUXIN RESPONSE FACTOR 19); DNA binding / transcription factor Encodes an auxin response factor that contains the conserved VP1-B3 DNA-binding domain at its N-terminus and the Aux/IAA-like domains III and IV present in most ARFs at its C-terminus. The protein interacts with IAA1 (yeast two hybrid) and other auxin response elements such as ER7 and ER9 (yeast one hybrid). ARF19…
	GO:0003700 transcription factor activity
	GO:0005634 nucleus
	GO:0009723 response to ethylene stimulus
	GO:0048366 leaf development
	GO:0010386 lateral root primordium development
AT1G13980.1	GO:0000911 cytokinesis by cell plate formation	---	protein_coding GN (GNOM); GTP:GDP antiporter/ protein homodimerization Encodes a GDP/GTP exchange factor for small G-proteins of the ADP ribosylation factor (RAF) class, and as regulator of intracellular trafficking. Homologous to Sec7p and YEC2 from yeast. Involved in the specification of apical-basal pattern formation. Essential for cell division, expansion and adhesion. It appears that heteoty…
	GO:0009942 longitudinal axis specification
	GO:0009880 embryonic pattern specification
	GO:0048765 root hair cell differentiation
	GO:0048209 regulation of vesicle targeting, to, from or within Golgi
	GO:0010087 phloem or xylem histogenesis
	GO:0010292 GTP:GDP antiporter activity
	GO:0007047 cellular cell wall organization
	GO:0009826 unidimensional cell growth
	GO:0010386 lateral root primordium development
	GO:0010540 basipetal auxin transport
	GO:0007155 cell adhesion
	GO:0001736 establishment of planar polarity
	GO:0042803 protein homodimerization activity
AT4G04885.1	GO:0005737 cytoplasm	---	protein_coding PCFS4 (PCF11P-SIMILAR PROTEIN 4); zinc ion binding Encodes PCFS4 (Pcf11p-similar protein 4), a homolog of yeast polyadenylation factor Protein 1 of Cleavage Factor (Pcf11p). Regulates FCA (AT4G16280) mRNA polyadenylation. Promotes flowering time. PCF11P-SIMILAR PROTEIN 4 (PCFS4); FUNCTIONS IN: zinc ion binding; INVOLVED IN: positive regulation of flower development, mRNA polyadenyl…
	GO:0005634 nucleus
	GO:0009911 positive regulation of flower development
	GO:0006378 mRNA polyadenylation
AT1G55250.1	GO:0010390 histone monoubiquitination	---	protein_coding HUB2 (HISTONE MONO-UBIQUITINATION 2); protein binding / zinc ion binding Encodes one of two orthologous E3 ubiquitin ligases in Arabidopsis that are involved in monoubiquitination of histone H2B. HISTONE MONO-UBIQUITINATION 2 (HUB2); FUNCTIONS IN: protein binding, zinc ion binding; EXPRESSED IN: 22 plant structures; EXPRESSED DURING: 12 growth stages; CONTAINS InterPro DOMAIN/s: Zi…
	GO:0033523 histone H2B ubiquitination
	GO:0010162 seed dormancy
	GO:0005634 nucleus
	GO:0009965 leaf morphogenesis
	GO:0010228 vegetative to reproductive phase transition of meristem
	GO:0042803 protein homodimerization activity
AT1G80680.1	GO:0009733 response to auxin stimulus	---	protein_coding SAR3 (SUPPRESSOR OF AUXIN RESISTANCE 3); porin Mutant has early-flowering phenotype, encodes a putative nucleoporin. Required for the activation of downstream defense pathways by the snc1 mutation. Involved in basal resistance against bacterial pathogens. SUPPRESSOR OF AUXIN RESISTANCE 3 (SAR3); FUNCTIONS IN: porin activity; INVOLVED IN: response to auxin stimulus, defense response…
	GO:0009910 negative regulation of flower development
	GO:0031965 nuclear membrane
	GO:0015288 porin activity
	GO:0009870 defense response signaling pathway, resistance gene-dependent
	GO:0006406 mRNA export from nucleus
AT2G15790.1	GO:0005737 cytoplasm	---	protein_coding SQN (SQUINT); peptidyl-prolyl cis-trans isomerase SQN encodes the Arabidopsis homolog of cyclophilin 40 (CyP40). It is specifically required for the vegetative but not the reproductive maturation of the shoot. SQUINT (SQN); FUNCTIONS IN: peptidyl-prolyl cis-trans isomerase activity; INVOLVED IN: vegetative phase change, floral meristem determinacy; LOCATED IN: cytoplasm; EXPRESSED …
	GO:0010582 floral meristem determinacy
	GO:0010050 vegetative phase change
	GO:0003755 peptidyl-prolyl cis-trans isomerase activity
AT1G55900.1	GO:0005743 mitochondrial inner membrane	---	protein_coding TIM50 component of a translocase in the mitochondrial inner membrane TIM50; FUNCTIONS IN: molecular_function unknown; INVOLVED IN: embryonic development ending in seed dormancy; LOCATED IN: mitochondrion, mitochondrial inner membrane; EXPRESSED IN: 24 plant structures; EXPRESSED DURING: 13 growth stages; CONTAINS InterPro DOMAIN/s: NLI interacting factor (InterPro:IPR004274); BEST …
	GO:0009793 embryonic development ending in seed dormancy
AT4G15880.1	GO:0006508 proteolysis	---	protein_coding ESD4 (EARLY IN SHORT DAYS 4); SUMO-specific protease/ cysteine-type peptidase EARLY IN SHORT DAYS 4 Arabidopsis mutant shows extreme early flowering and alterations in shoot development. It encodes a SUMO protease, located predominantly at the periphery of the nucleus. Accelerates the transition from vegetative growth to flowering. Probably acts in the same pathway as NUA in affect…
	GO:0005634 nucleus
	GO:0009911 positive regulation of flower development
	GO:0016929 SUMO-specific protease activity
AT3G29290.1	GO:0009793 embryonic development ending in seed dormancy	---	protein_coding emb2076 (embryo defective 2076) embryo defective 2076 (emb2076); INVOLVED IN: embryonic development ending in seed dormancy; EXPRESSED IN: 21 plant structures; EXPRESSED DURING: 13 growth stages; CONTAINS InterPro DOMAIN/s: Pentatricopeptide repeat (InterPro:IPR002885); BEST Arabidopsis thaliana protein match is: pentatricopeptide (PPR) repeat-containing protein (TAIR:AT5G02860.1);…
AT3G02780.1	GO:0015995 chlorophyll biosynthetic process	---	protein_coding IPP2 (ISOPENTENYL PYROPHOSPHATE:DIMETHYLALLYL PYROPHOSPHATE ISOMERASE 2); isopentenyl-diphosphate delta-isomerase Encodes a protein with isopentenyl diphosphate:dimethylallyl diphosphate isomerase activity. There is genetic evidence that it functions in the mevalonate, but not the MEP biosynthetic pathway. ISOPENTENYL PYROPHOSPHATE:DIMETHYLALLYL PYROPHOSPHATE ISOMERASE 2 (IPP2); FU…
	GO:0005829 cytosol
	GO:0005739 mitochondrion
	GO:0008299 isoprenoid biosynthetic process
	GO:0004452 isopentenyl-diphosphate delta-isomerase activity
	GO:0009908 flower development
AT2G19450.1	GO:0009941 chloroplast envelope	---	protein_coding TAG1 (TRIACYLGLYCEROL BIOSYNTHESIS DEFECT 1); diacylglycerol O-acyltransferase Encodes Acyl-CoA:diacylglycerol acyltransferase (DGAT) catalyzes the final step of the triacylglycerol synthesis pathway. An insertion mutation in the TAG1 gene results in altered lipid phenotype. Role in senescence and seed development. TRIACYLGLYCEROL BIOSYNTHESIS DEFECT 1 (TAG1); FUNCTIONS IN: diacylg…
	GO:0007568 aging
	GO:0016020 membrane
	GO:0009749 response to glucose stimulus
	GO:0009737 response to abscisic acid stimulus
	GO:0009793 embryonic development ending in seed dormancy
	GO:0019432 triglyceride biosynthetic process
	GO:0045995 regulation of embryonic development
	GO:0009409 response to cold
	GO:0009651 response to salt stress
	GO:0004144 diacylglycerol O-acyltransferase activity
	GO:0005975 carbohydrate metabolic process
	GO:0010030 positive regulation of seed germination
AT2G34090.2	GO:0048868 pollen tube development	---	protein_coding MEE18 (maternal effect embryo arrest 18) maternal effect embryo arrest 18 (MEE18); FUNCTIONS IN: molecular_function unknown; INVOLVED IN: embryonic development ending in seed dormancy, pollen tube development; LOCATED IN: cellular_component unknown; EXPRESSED IN: 19 plant structures; EXPRESSED DURING: 13 growth stages; CONTAINS InterPro DOMAIN/s: LPPG:FO 2-phospho-L-lactate transfe…
	GO:0009793 embryonic development ending in seed dormancy
AT2G22540.1	GO:0010582 floral meristem determinacy	---	protein_coding SVP (SHORT VEGETATIVE PHASE); transcription factor/ translation repressor, nucleic acid binding Encodes a nuclear protein that acts as a floral repressor and that functions within the thermosensory pathway. SVP represses FT expression via direct binding to the vCArG III motif in the FT promoter. SHORT VEGETATIVE PHASE (SVP); FUNCTIONS IN: transcription factor activity, translation …
	GO:0010076 maintenance of floral meristem identity
	GO:0000900 translation repressor activity, nucleic acid binding
	GO:0003700 transcription factor activity
	GO:0005634 nucleus
	GO:0009910 negative regulation of flower development
	GO:0009266 response to temperature stimulus
	GO:0016481 negative regulation of transcription
	GO:0048438 floral whorl development
AT3G18110.1	GO:0009793 embryonic development ending in seed dormancy	---	protein_coding EMB1270 (embryo defective 1270) embryo defective 1270 (EMB1270); INVOLVED IN: embryonic development ending in seed dormancy; LOCATED IN: chloroplast; EXPRESSED IN: 21 plant structures; EXPRESSED DURING: 13 growth stages; CONTAINS InterPro DOMAIN/s: Pentatricopeptide repeat (InterPro:IPR002885); BEST Arabidopsis thaliana protein match is: PGR3 (PROTON GRADIENT REGULATION 3) (TAIR:AT…
AT5G41480.1	GO:0005759 mitochondrial matrix	---	protein_coding GLA1 (GLOBULAR ARREST1); dihydrofolate synthase Encodes a dihydrofolate synthetase based on yeast complementation experiments. This protein is involved in folate biosynthesis. GLOBULAR ARREST1 (GLA1); FUNCTIONS IN: dihydrofolate synthase activity; INVOLVED IN: embryonic development ending in seed dormancy, one-carbon compound metabolic process; LOCATED IN: mitochondrial matrix; EXP…
	GO:0006730 one-carbon metabolic process
	GO:0008841 dihydrofolate synthase activity
	GO:0009793 embryonic development ending in seed dormancy
AT4G29060.1	GO:0009793 embryonic development ending in seed dormancy	---	protein_coding emb2726 (embryo defective 2726); RNA binding / translation elongation factor embryo defective 2726 (emb2726); FUNCTIONS IN: RNA binding, translation elongation factor activity; INVOLVED IN: embryonic development ending in seed dormancy, translational elongation, response to cadmium ion; LOCATED IN: chloroplast stroma, chloroplast, chloroplast envelope; EXPRESSED IN: 24 plant struct…
	GO:0006414 translational elongation
	GO:0003746 translation elongation factor activity
AT3G18290.1	GO:0009793 embryonic development ending in seed dormancy	---	protein_coding EMB2454 (embryo defective 2454); protein binding / zinc ion binding embryo defective 2454 (EMB2454); FUNCTIONS IN: protein binding, zinc ion binding; INVOLVED IN: embryonic development ending in seed dormancy; EXPRESSED IN: 23 plant structures; EXPRESSED DURING: 14 growth stages; CONTAINS InterPro DOMAIN/s: Zinc finger, CTCHY-type (InterPro:IPR017921), Zinc finger, CHY-type (InterP…
	GO:0008270 zinc ion binding
	GO:0005515 protein binding
AT2G26830.1	GO:0016773 phosphotransferase activity, alcohol group as acceptor	---	protein_coding emb1187 (embryo defective 1187); kinase/ phosphotransferase, alcohol group as acceptor embryo defective 1187 (emb1187); FUNCTIONS IN: phosphotransferase activity, alcohol group as acceptor, kinase activity; INVOLVED IN: embryonic development ending in seed dormancy; LOCATED IN: cellular_component unknown; EXPRESSED IN: 24 plant structures; EXPRESSED DURING: 15 growth stages; CONTAI…
	GO:0009793 embryonic development ending in seed dormancy
	GO:0016301 kinase activity
AT1G20960.1	GO:0009793 embryonic development ending in seed dormancy	---	protein_coding emb1507 (embryo defective 1507); ATP binding / ATP-dependent helicase/ helicase/ nucleic acid binding / nucleoside-triphosphatase/ nucleotide binding embryo defective 1507 (emb1507); FUNCTIONS IN: in 6 functions; INVOLVED IN: embryonic development ending in seed dormancy; LOCATED IN: nucleolus, membrane; EXPRESSED IN: 24 plant structures; EXPRESSED DURING: 13 growth stages; CONTAIN…
	GO:0008026 ATP-dependent helicase activity
AT5G64050.1	GO:0006424 glutamyl-tRNA aminoacylation	---	protein_coding ERS (GLUTAMATE TRNA SYNTHETASE); glutamate-tRNA ligase Glutamate-tRNA ligase. Targeted to mitochondria and chloroplast. Its inactivation causes developmental arrest of chloroplasts and mitochondria in Nicotiana benthamiana. GLUTAMATE TRNA SYNTHETASE (ERS); FUNCTIONS IN: glutamate-tRNA ligase activity; INVOLVED IN: chloroplast organization, glutamyl-tRNA aminoacylation, mitochondrio…
	GO:0004818 glutamate-tRNA ligase activity
	GO:0005739 mitochondrion
	GO:0009658 chloroplast organization
	GO:0048481 ovule development
	GO:0007005 mitochondrion organization
	GO:0009507 chloroplast
AT4G02460.1	GO:0006310 DNA recombination	---	protein_coding PMS1 (POSTMEIOTIC SEGREGATION 1); ATP binding / mismatched DNA binding Encodes a protein similar to PMS1 in yeast, a member of the family of eukaryotic MutL homologs. The protein appears to play a role in DNA mismatch repair and in the suppression of somatic homeologous recombination. POSTMEIOTIC SEGREGATION 1 (PMS1); FUNCTIONS IN: mismatched DNA binding, ATP binding; INVOLVED IN: …
	GO:0048316 seed development
	GO:0009555 pollen development
	GO:0005634 nucleus
	GO:0006298 mismatch repair
	GO:0005524 ATP binding
AT1G09540.1	GO:0009733 response to auxin stimulus	---	protein_coding MYB61 (MYB DOMAIN PROTEIN 61); DNA binding / transcription factor Encodes putative transcription factor. Mutants lack of mucilage extrusion from the seeds during imbibition. Reduced quantities of mucilage are deposited during the development of the seed coat epidermis in myb61 mutants. Expressed in guard cells,loss of function mutations show an increase in stomatal pore opening sug…
	GO:0003700 transcription factor activity
	GO:0010214 seed coat development
	GO:0010119 regulation of stomatal movement
	GO:0006355 regulation of transcription, DNA-dependent
AT1G14610.1	GO:0004812 aminoacyl-tRNA ligase activity	---	protein_coding TWN2 (TWIN 2); ATP binding / aminoacyl-tRNA ligase/ nucleotide binding / valine-tRNA ligase Required for proper proliferation of basal cells. TWIN 2 (TWN2); FUNCTIONS IN: valine-tRNA ligase activity, aminoacyl-tRNA ligase activity, nucleotide binding, ATP binding; INVOLVED IN: embryonic development ending in seed dormancy, tRNA aminoacylation for protein translation; LOCATED IN: mi…
	GO:0005739 mitochondrion
	GO:0009793 embryonic development ending in seed dormancy
	GO:0006418 tRNA aminoacylation for protein translation
	GO:0005524 ATP binding
	GO:0009507 chloroplast
AT1G10510.1	GO:0009793 embryonic development ending in seed dormancy	---	protein_coding emb2004 (embryo defective 2004) embryo defective 2004 (emb2004); INVOLVED IN: embryonic development ending in seed dormancy; LOCATED IN: mitochondrion, chloroplast, plastid, chloroplast envelope; EXPRESSED IN: 23 plant structures; EXPRESSED DURING: 13 growth stages; BEST Arabidopsis thaliana protein match is: RANGAP1 (RAN GTPASE ACTIVATING PROTEIN 1); RAN GTPase activator/ protein …
	GO:0009536 plastid
	GO:0005739 mitochondrion
AT5G67360.1	GO:0004252 serine-type endopeptidase activity	---	protein_coding ARA12; serine-type endopeptidase Encodes a subtilisin-like serine protease essential for mucilage release from seed coats. ARA12; FUNCTIONS IN: serine-type endopeptidase activity; INVOLVED IN: seed coat development, proteolysis, mucilage metabolic process during seed coat development, mucilage extrusion from seed coat; LOCATED IN: extracellular region, apoplast, cell wall, plant-ty…
	GO:0005576 extracellular region
	GO:0048359 mucilage metabolic process during seed coat development
	GO:0006508 proteolysis
	GO:0080001 mucilage extrusion from seed coat
AT4G26300.1	GO:0004814 arginine-tRNA ligase activity	---	protein_coding emb1027 (embryo defective 1027); ATP binding / aminoacyl-tRNA ligase/ arginine-tRNA ligase/ nucleotide binding embryo defective 1027 (emb1027); FUNCTIONS IN: nucleotide binding, aminoacyl-tRNA ligase activity, arginine-tRNA ligase activity, ATP binding; INVOLVED IN: embryonic development ending in seed dormancy, arginyl-tRNA aminoacylation; LOCATED IN: mitochondrion, chloroplast; E…
	GO:0006420 arginyl-tRNA aminoacylation
	GO:0005739 mitochondrion
	GO:0009793 embryonic development ending in seed dormancy
	GO:0005524 ATP binding
	GO:0009507 chloroplast
AT1G19850.1	GO:0009733 response to auxin stimulus	---	protein_coding MP (MONOPTEROS); transcription factor Encodes a transcription factor (IAA24) mediating embryo axis formation and vascular development. Similar to AUXIN RESPONSIVE FACTOR 1 (ARF1) shown to bind to auxin responsive elements (AREs), and to the maize transcriptional activator VIVIPAROUS 1( VP1). In situ hybridization shows expression in provascular tissue of embryos, the emerging shoot…
	GO:0048507 meristem development
	GO:0009942 longitudinal axis specification
	GO:0003700 transcription factor activity
	GO:0010305 leaf vascular tissue pattern formation
	GO:0005634 nucleus
	GO:0010843 promoter binding
	GO:0048364 root development
	GO:0009908 flower development
AT1G71440.1	GO:0007021 tubulin complex assembly	---	protein_coding PFI (PFIFFERLING) Encodes tubulin-folding cofactor E. Mutant embryos consist of one or a few grossly enlarged cells, surrounded by an endosperm that fails to cellularize and contains a few big nuclei. PFIFFERLING (PFI); INVOLVED IN: embryonic development ending in seed dormancy, tubulin complex assembly, cytokinesis; LOCATED IN: chloroplast; EXPRESSED IN: 22 plant structures; EXPRE…
	GO:0000910 cytokinesis
	GO:0009793 embryonic development ending in seed dormancy
AT5G06240.1	GO:0009793 embryonic development ending in seed dormancy	---	protein_coding emb2735 (embryo defective 2735) embryo defective 2735 (emb2735); FUNCTIONS IN: molecular_function unknown; INVOLVED IN: embryonic development ending in seed dormancy; LOCATED IN: cellular_component unknown; EXPRESSED IN: 22 plant structures; EXPRESSED DURING: 13 growth stages; Has 22 Blast hits to 21 proteins in 9 species: Archae - 0; Bacteria - 0; Metazoa - 0; Fungi - 0; Plants - …
AT5G39710.1	GO:0009793 embryonic development ending in seed dormancy	---	protein_coding EMB2745 (EMBRYO DEFECTIVE 2745) EMBRYO DEFECTIVE 2745 (EMB2745); INVOLVED IN: embryonic development ending in seed dormancy; EXPRESSED IN: 21 plant structures; EXPRESSED DURING: 11 growth stages; CONTAINS InterPro DOMAIN/s: Pentatricopeptide repeat (InterPro:IPR002885); BEST Arabidopsis thaliana protein match is: pentatricopeptide (PPR) repeat-containing protein (TAIR:AT5G55840.1);…
AT5G02250.1	GO:0005739 mitochondrion	---	protein_coding EMB2730 (EMBRYO DEFECTIVE 2730); 3'-5'-exoribonuclease/ RNA binding / ribonuclease Encodes a exoribonuclease involved in rRNA processing in mitochondria and chloroplasts.Loss of function mutations are pale green and require supplementation with sucrose for germination and early development. Plants are pale green due to defects in chloroplast biogenesis. EMBRYO DEFECTIVE 2730 (EMB27…
	GO:0000175 3'-5'-exoribonuclease activity
	GO:0009658 chloroplast organization
	GO:0009793 embryonic development ending in seed dormancy
	GO:0006364 rRNA processing
	GO:0003723 RNA binding
	GO:0009507 chloroplast
AT3G02660.1	GO:0004812 aminoacyl-tRNA ligase activity	---	protein_coding emb2768 (EMBRYO DEFECTIVE 2768); ATP binding / RNA binding / aminoacyl-tRNA ligase/ nucleotide binding / tyrosine-tRNA ligase EMBRYO DEFECTIVE 2768 (emb2768); FUNCTIONS IN: RNA binding, tyrosine-tRNA ligase activity, aminoacyl-tRNA ligase activity, nucleotide binding, ATP binding; INVOLVED IN: embryonic development ending in seed dormancy, tRNA aminoacylation for protein translatio…
	GO:0005739 mitochondrion
	GO:0009793 embryonic development ending in seed dormancy
	GO:0006418 tRNA aminoacylation for protein translation
	GO:0005524 ATP binding
	GO:0009507 chloroplast
AT5G45800.1	GO:0007169 transmembrane receptor protein tyrosine kinase signaling pathway	---	protein_coding MEE62 (maternal effect embryo arrest 62); ATP binding / protein binding / protein kinase/ protein serine/threonine kinase/ protein tyrosine kinase maternal effect embryo arrest 62 (MEE62); FUNCTIONS IN: protein binding, protein serine/threonine kinase activity, protein tyrosine kinase activity, protein kinase activity, ATP binding; INVOLVED IN: embryonic development ending in seed …
	GO:0009793 embryonic development ending in seed dormancy
	GO:0006468 protein amino acid phosphorylation
	GO:0005524 ATP binding
	GO:0004674 protein serine/threonine kinase activity
AT5G64813.1	GO:0005737 cytoplasm	---	protein_coding LIP1 (Light Insensitive Period1); GTPase The LIP1 gene encodes a small GTPase that influences the light input pathway of the plant circadian network. An MBP:LIP1 fusion protein has GTP hydrolyzing abilities in vitro. In plants, LIP1 seems to play a negative role in regulating circadian period that can be suppressed by light. LIP1 also seems to negatively affect light-pulse-dependen…
	GO:0032922 circadian regulation of gene expression
	GO:0003924 GTPase activity
	GO:0005634 nucleus
	GO:0009640 photomorphogenesis
AT5G60540.1	GO:0050567 glutaminyl-tRNA synthase (glutamine-hydrolyzing) activity	---	protein_coding PDX2 (PYRIDOXINE BIOSYNTHESIS 2); glutaminase/ glutaminyl-tRNA synthase (glutamine-hydrolyzing)/ protein heterodimerization Encodes a protein predicted to function in tandem with PDX1 to form glutamine amidotransferase complex with involved in vitamin B6 biosynthesis. PDX2 is predicted to function as glutaminase within the complex. PYRIDOXINE BIOSYNTHESIS 2 (PDX2); FUNCTIONS IN: gl…
	GO:0004359 glutaminase activity
	GO:0005829 cytosol
	GO:0009793 embryonic development ending in seed dormancy
	GO:0008615 pyridoxine biosynthetic process
	GO:0046982 protein heterodimerization activity
AT3G60740.1	GO:0007021 tubulin complex assembly	---	protein_coding TTN1 (TITAN 1); tubulin binding Encodes tubulin-folding cofactor D. Mutants arrest during embryogenesis with embryos that are small, mushroom-shaped ('pilz') and consist of only one or few large cells each containing one or more variably enlarged nuclei and often cell wall stubs. Gene product necessary for continuous microtubule organization. TITAN 1 (TTN1); FUNCTIONS IN: tubulin b…
	GO:0000910 cytokinesis
	GO:0015631 tubulin binding
	GO:0007017 microtubule-based process
	GO:0006457 protein folding
	GO:0009793 embryonic development ending in seed dormancy
AT2G41370.1	GO:0005737 cytoplasm	---	protein_coding BOP2 (BLADE ON PETIOLE2); protein binding Encodes a cytoplasmic and nuclear-localized NPR1 like protein with BTB/POZ domain and ankyrin repeats. Interacts with BOP1 and appears to be genetically redundant with BOP1.bop1/bop2 double mutants have longer leaves, often with leaflets on the petiole, asymmetric flowers with extra organs and no nectaries. Also defective in floral organ ab…
	GO:0009954 proximal/distal pattern formation
	GO:0009944 polarity specification of adaxial/abaxial axis
	GO:0005634 nucleus
	GO:0010254 nectary development
	GO:0005515 protein binding
	GO:0010227 floral organ abscission
	GO:0048439 flower morphogenesis
AT1G12770.1	GO:0009793 embryonic development ending in seed dormancy	---	protein_coding EMB1586 (embryo defective 1586); ATP binding / ATP-dependent helicase/ helicase/ nucleic acid binding embryo defective 1586 (EMB1586); FUNCTIONS IN: helicase activity, ATP binding, nucleic acid binding, ATP-dependent helicase activity; INVOLVED IN: embryonic development ending in seed dormancy; CONTAINS InterPro DOMAIN/s: RNA helicase, DEAD-box type, Q motif (InterPro:IPR014014), D…
AT3G05040.1	GO:0009965 leaf morphogenesis	---	protein_coding HST (HASTY); nucleocytoplasmic transporter Encodes member of importin/exportin family. Involved in timing of shoot maturation. Involved in miRNA transport. Mutants flower early and have small, curled leaves and reduced abundance of certain miRNA species. HASTY (HST); FUNCTIONS IN: nucleocytoplasmic transporter activity; INVOLVED IN: in 6 processes; LOCATED IN: nuclear envelope; EXP…
	GO:0009944 polarity specification of adaxial/abaxial axis
	GO:0005635 nuclear envelope
	GO:0048364 root development
	GO:0035281 pre-microRNA export from nucleus
	GO:0005487 nucleocytoplasmic transporter activity
	GO:0009910 negative regulation of flower development
AT5G67100.1	GO:0003887 DNA-directed DNA polymerase activity	---	protein_coding ICU2 (INCURVATA2); DNA-directed DNA polymerase Encodes the putative catalytic subunit of the DNA polymerase alpha. Interacts with genes involved in chromatin-mediated cellular memory. ICU2 genetically interacts with TERMINAL FLOWER2, the ortholog of HETEROCHROMATIN PROTEIN1 of animals and yeasts, and with the Polycomb group (PcG) gene CURLY LEAF. A number of regulatory genes were d…
	GO:0009965 leaf morphogenesis
	GO:0009910 negative regulation of flower development
AT3G54720.1	GO:0048507 meristem development	---	protein_coding AMP1 (ALTERED MERISTEM PROGRAM 1); carboxypeptidase/ dipeptidase Encodes glutamate carboxypeptidase. Various alleles show-increased cotyledon number and rate of leaf initiation, show transformation of leaves to cotyledons, altered flowering time and photomorphogenesis and an increased level of cytokinin biosynthesis. Involved in ethylene enhanced hypocotyl elongation in the light. …
	GO:0004180 carboxypeptidase activity
	GO:0010305 leaf vascular tissue pattern formation
	GO:0009910 negative regulation of flower development
	GO:0016805 dipeptidase activity
	GO:0009790 embryonic development
	GO:0048364 root development
	GO:0006508 proteolysis
	GO:0009640 photomorphogenesis
AT3G48430.1	GO:0009826 unidimensional cell growth	---	protein_coding REF6 (RELATIVE OF EARLY FLOWERING 6); nucleic acid binding / transcription factor/ zinc ion binding Relative of Early Flowering 6 (REF6) encodes a Jumonji N/C and zinc finger domain-containing protein that acts as a positive regulator of flowering in an FLC-dependent pathway. REF6 mutants have hyperacetylation of histone H4 at the FLC locus. REF6 interacts with BES1 in a Y2H assay …
	GO:0035067 negative regulation of histone acetylation
	GO:0003700 transcription factor activity
	GO:0005634 nucleus
	GO:0009741 response to brassinosteroid stimulus
	GO:0048366 leaf development
	GO:0033169 histone H3-K9 demethylation
	GO:0010228 vegetative to reproductive phase transition of meristem
AT3G44880.1	GO:0015996 chlorophyll catabolic process	---	protein_coding ACD1 (ACCELERATED CELL DEATH 1); iron-sulfur cluster binding / pheophorbide a oxygenase Encodes a pheide a oxygenase (PAO). Accelerated cell death (acd1) mutants show rapid, spreading necrotic responses to both virulent and avirulent Pseudomonas syringae pv. maculicola or pv. tomato pathogens and to ethylene. ACCELERATED CELL DEATH 1 (ACD1); FUNCTIONS IN: iron-sulfur cluster bindin…
	GO:0010154 fruit development
	GO:0009816 defense response to bacterium, incompatible interaction
	GO:0051536 iron-sulfur cluster binding
	GO:0009706 chloroplast inner membrane
	GO:0032441 pheophorbide a oxygenase activity
	GO:0008219 cell death
	GO:0009908 flower development
AT4G00060.1	GO:0016779 nucleotidyltransferase activity	---	protein_coding MEE44 (maternal effect embryo arrest 44); nucleotidyltransferase maternal effect embryo arrest 44 (MEE44); FUNCTIONS IN: nucleotidyltransferase activity; INVOLVED IN: embryonic development ending in seed dormancy; CONTAINS InterPro DOMAIN/s: Nucleotidyltransferase (InterPro:IPR002934), PAP/25A-associated (InterPro:IPR002058); BEST Arabidopsis thaliana protein match is: nucleotidylt…
	GO:0009793 embryonic development ending in seed dormancy
AT1G49430.1	GO:0010143 cutin biosynthetic process	---	protein_coding LACS2 (LONG-CHAIN ACYL-COA SYNTHETASE 2); long-chain-fatty-acid-CoA ligase Encodes a long chain acyl-CoA synthetase that catalyzes the synthesis of omega-hydroxy fatty acyl-CoA intermediates in the pathway to cutin synthesis. Required for repression of lateral root formation. LONG-CHAIN ACYL-COA SYNTHETASE 2 (LACS2); FUNCTIONS IN: long-chain-fatty-acid-CoA ligase activity; INVOLVED…
	GO:0010311 lateral root formation
	GO:0031957 very-long-chain-fatty-acid-CoA ligase activity
	GO:0050832 defense response to fungus
	GO:0004467 long-chain-fatty-acid-CoA ligase activity
	GO:0010025 wax biosynthetic process
AT3G53700.1	GO:0009793 embryonic development ending in seed dormancy	---	protein_coding MEE40 (maternal effect embryo arrest 40) maternal effect embryo arrest 40 (MEE40); INVOLVED IN: embryonic development ending in seed dormancy; LOCATED IN: chloroplast; EXPRESSED IN: 21 plant structures; EXPRESSED DURING: 13 growth stages; CONTAINS InterPro DOMAIN/s: Pentatricopeptide repeat (InterPro:IPR002885); BEST Arabidopsis thaliana protein match is: pentatricopeptide (PPR) re…
AT5G23880.1	GO:0005847 mRNA cleavage and polyadenylation specificity factor complex	---	protein_coding CPSF100 (CLEAVAGE AND POLYADENYLATION SPECIFICITY FACTOR 100); DNA binding / protein binding Encodes a protein similar to the 100kD subunit of cleavage and polyadenylation specificity factor (CPSF), the factor responsible for the recognition of the AAUAAA motif during mRNA polyadenylation. The protein interacts with a portion of a nuclear poly(A) polymerase. It is likely to be a pa…
	GO:0035194 posttranscriptional gene silencing by RNA
	GO:0009793 embryonic development ending in seed dormancy
	GO:0005515 protein binding
	GO:0003677 DNA binding
	GO:0006378 mRNA polyadenylation
	GO:0006379 mRNA cleavage
AT4G29860.1	GO:0009793 embryonic development ending in seed dormancy	---	protein_coding EMB2757 (EMBRYO DEFECTIVE 2757); nucleotide binding Encodes a WD repeat protein with seven WD repeat motifs, predicted to function in protein-protein interaction. Mutations caused defects in both embryo and seedling development. EMBRYO DEFECTIVE 2757 (EMB2757); FUNCTIONS IN: nucleotide binding; INVOLVED IN: acquisition of desiccation tolerance, embryonic development ending in seed …
	GO:0048700 acquisition of desiccation tolerance
	GO:0080008 CUL4 RING ubiquitin ligase complex
	GO:0000166 nucleotide binding
AT2G04842.1	GO:0006435 threonyl-tRNA aminoacylation	---	protein_coding EMB2761 (EMBRYO DEFECTIVE 2761); ATP binding / aminoacyl-tRNA ligase/ ligase, forming aminoacyl-tRNA and related compounds / nucleotide binding / threonine-tRNA ligase Encodes a dual localized threonyl-tRNA synthetase found both in the mitochondrion and the chloroplast. Plants mutated in this gene terminate as embryos in the globular stage. EMBRYO DEFECTIVE 2761 (EMB2761); FUNCTION…
	GO:0009793 embryonic development ending in seed dormancy
	GO:0004829 threonine-tRNA ligase activity
	GO:0005739 mitochondrion
	GO:0009507 chloroplast
AT5G16260.1	GO:0005634 nucleus	---	protein_coding RNA recognition motif (RRM)-containing protein RNA recognition motif (RRM)-containing protein; FUNCTIONS IN: RNA binding, nucleotide binding, nucleic acid binding; EXPRESSED IN: 25 plant structures; EXPRESSED DURING: 15 growth stages; CONTAINS InterPro DOMAIN/s: RNA recognition motif, RNP-1 (InterPro:IPR000504), Nucleotide-binding, alpha-beta plait (InterPro:IPR012677), GYF (InterP…
	GO:0000184 nuclear-transcribed mRNA catabolic process, nonsense-mediated decay
	GO:0003729 mRNA binding
	GO:0009910 negative regulation of flower development
AT4G38630.1	GO:0009733 response to auxin stimulus	---	protein_coding RPN10 (REGULATORY PARTICLE NON-ATPASE 10); peptide receptor Regulatory particle non-ATPase subunit of the 26S proteasome with multiubiquitin-chain-binding capabilities REGULATORY PARTICLE NON-ATPASE 10 (RPN10); FUNCTIONS IN: peptide receptor activity; INVOLVED IN: in 20 processes; LOCATED IN: cytosol, proteasome complex, proteasome regulatory particle, base subcomplex, nucleus, mem…
	GO:0010150 leaf senescence
	GO:0009744 response to sucrose stimulus
	GO:0048767 root hair elongation
	GO:0009735 response to cytokinin stimulus
	GO:0009555 pollen development
	GO:0043161 proteasomal ubiquitin-dependent protein catabolic process
	GO:0005829 cytosol
	GO:0009737 response to abscisic acid stimulus
	GO:0048455 stamen formation
	GO:0009408 response to heat
	GO:0006974 response to DNA damage stimulus
	GO:0048366 leaf development
	GO:0001653 peptide receptor activity
	GO:0010029 regulation of seed germination
	GO:0048528 post-embryonic root development
	GO:0080129 proteasome core complex assembly
	GO:0009651 response to salt stress
	GO:0051788 response to misfolded protein
	GO:0005634 nucleus
	GO:0008540 proteasome regulatory particle, base subcomplex
AT5G14220.1	GO:0009793 embryonic development ending in seed dormancy	---	protein_coding HEMG2; electron carrier/ oxidoreductase/ protoporphyrinogen oxidase Encodes PPO2, a putative protoporphyrinogen oxidase based on sequence homology. Also known as MEE61 (maternal effect embryo arrest 61). mee61 mutant shows arrested endosperm development. HEMG2; FUNCTIONS IN: protoporphyrinogen oxidase activity, electron carrier activity, oxidoreductase activity; INVOLVED IN: embryo…
	GO:0009536 plastid
	GO:0005739 mitochondrion
	GO:0006779 porphyrin biosynthetic process
AT5G02310.1	GO:0009737 response to abscisic acid stimulus	---	protein_coding PRT6 (PROTEOLYSIS 6); ubiquitin-protein ligase Encodes PROTEOLYSIS6 (PRT6), a component of the N-end rule pathway that targets protein degradation through the identity of the amino-terminal residue of specific protein substrates. Another component of the N-end rule pathway is arginyl-tRNA:protein arginyltransferase (ATE). Arabidopsis contains two ATE genes: At5g05700/ATE1, At3g1124…
	GO:0006723 cuticle hydrocarbon biosynthetic process
	GO:0050994 regulation of lipid catabolic process
	GO:0006511 ubiquitin-dependent protein catabolic process
	GO:0010029 regulation of seed germination
	GO:0010025 wax biosynthetic process
	GO:0004842 ubiquitin-protein ligase activity
AT3G54420.1	GO:0004568 chitinase activity	---	protein_coding ATEP3; chitinase encodes an EP3 chitinase that is expressed during somatic embryogenesis in 'nursing' cells surrounding the embryos but not in embryos themselves. The gene is also expressed in mature pollen and growing pollen tubes until they enter the receptive synergid, but not in endosperm and integuments as in carrot. Post-embryonically, expression is found in hydathodes, stipu…
	GO:0009626 plant-type hypersensitive response
	GO:0010262 somatic embryogenesis
AT5G58230.1	GO:0016585 chromatin remodeling complex	---	protein_coding MSI1 (MULTICOPY SUPRESSOR OF IRA1); protein binding Encodes a WD-40 repeat containing protein that functions in chromatin assembly as part of the CAF1 and FIE complex. Mutants exhibit parthenogenetic development that includes proliferation of unfertilized endosperm and embryos. In heterozygous plants 50% of embryos abort. Of the aborted embryos the early aborted class are homozygou…
	GO:0006349 regulation of gene expression by genetic imprinting
	GO:0031507 heterochromatin formation
	GO:0045787 positive regulation of cell cycle
	GO:0080008 CUL4 RING ubiquitin ligase complex
	GO:0008283 cell proliferation
	GO:0010214 seed coat development
	GO:0009793 embryonic development ending in seed dormancy
	GO:0009555 pollen development
	GO:0005515 protein binding
	GO:0010026 trichome differentiation
	GO:0009909 regulation of flower development
AT4G09140.1	GO:0006312 mitotic recombination	---	protein_coding MLH1 (MUTL-HOMOLOGUE 1); protein binding, bridging Encodes a protein with similarity to Mut1 DNA mismatch repair protein, from E.coli. The protein is expressed during prophase I of meiosis, colocalizes with MLH3 throughout pachytene and is dependent on MLH3 for proper localization. MUTL-HOMOLOGUE 1 (MLH1); FUNCTIONS IN: protein binding, bridging; INVOLVED IN: in 6 processes; LOCATE…
	GO:0048316 seed development
	GO:0009555 pollen development
	GO:0030674 protein binding, bridging
	GO:0006298 mismatch repair
	GO:0000790 nuclear chromatin
	GO:0009845 seed germination
AT5G21140.1	GO:0009793 embryonic development ending in seed dormancy	---	protein_coding emb1379 (embryo defective 1379) embryo defective 1379 (emb1379); FUNCTIONS IN: molecular_function unknown; INVOLVED IN: embryonic development ending in seed dormancy; LOCATED IN: cellular_component unknown; CONTAINS InterPro DOMAIN/s: Nse1 non-SMC component of SMC5-6 complex (InterPro:IPR011513), Zinc finger, RING-like (InterPro:IPR014857); Has 167 Blast hits to 166 proteins in 75 …
AT1G48270.1	GO:0006571 tyrosine biosynthetic process	---	protein_coding GCR1 (G-PROTEIN-COUPLED RECEPTOR 1); G-protein coupled receptor encodes a protein similar to G-coupled receptor with 7 transmembrane regions. Overexpression studies suggest this gene is involved in dormancy and flowering. Reduction of expression results in decreased sensitivity to cytokinin. G-PROTEIN-COUPLED RECEPTOR 1 (GCR1); FUNCTIONS IN: G-protein coupled receptor activity; INV…
	GO:0004930 G-protein coupled receptor activity
	GO:0000278 mitotic cell cycle
	GO:0009735 response to cytokinin stimulus
	GO:0010244 response to low fluence blue light stimulus by blue low-fluence system
	GO:0010231 maintenance of seed dormancy
	GO:0009094 L-phenylalanine biosynthetic process
	GO:0009908 flower development
AT4G34460.1	GO:0009887 organ morphogenesis	---	protein_coding AGB1 (GTP BINDING PROTEIN BETA 1); GTPase/ nucleotide binding / protein binding Encodes the heterotrimeric G-protein beta subunit and is involved in organ shape. A significant fraction of the protein is found in the ER. Mutants carrying null alleles express similar fruit phenotypes, as seen in er plants, but differ from er in that the stem is only slightly shorter than that in the …
	GO:0005783 endoplasmic reticulum
	GO:0030968 endoplasmic reticulum unfolded protein response
	GO:0005834 heterotrimeric G-protein complex
	GO:0009867 jasmonic acid mediated signaling pathway
	GO:0080008 CUL4 RING ubiquitin ligase complex
	GO:0003924 GTPase activity
	GO:0000166 nucleotide binding
	GO:0009845 seed germination
	GO:0005515 protein binding
	GO:0009817 defense response to fungus, incompatible interaction
	GO:0006800 oxygen and reactive oxygen species metabolic process
	GO:0048527 lateral root development
	GO:0009723 response to ethylene stimulus
	GO:0010154 fruit development
AT1G02140.1	GO:0016607 nuclear speck	---	protein_coding MAGO (MAGO NASHI); protein binding MAGO NASHI (MAGO); FUNCTIONS IN: protein binding; INVOLVED IN: embryonic development ending in seed dormancy, pollen tube guidance, sex determination; LOCATED IN: in 6 components; EXPRESSED IN: 25 plant structures; EXPRESSED DURING: 15 growth stages; CONTAINS InterPro DOMAIN/s: Mago nashi protein (InterPro:IPR004023); Has 348 Blast hits to 348 pro…
	GO:0035145 exon-exon junction complex
	GO:0009793 embryonic development ending in seed dormancy
	GO:0010183 pollen tube guidance
	GO:0005515 protein binding
	GO:0007530 sex determination
AT1G79730.1	GO:0016571 histone methylation	---	protein_coding ELF7 (EARLY FLOWERING 7) Encodes a PAF1 homolog that is involved in the control of flowering time by elevating FLC expression to a level that creates the vernalization-responsive, winter-annual habit. Yeast PAF1 is a component of a five-member complex that associates with RNA pol II and is thought to regulate gene expression by recruiting SET1 (a histone 3 Lys 4 [H3-K4] methyl tran…
	GO:0009910 negative regulation of flower development
AT2G46140.1	GO:0009269 response to desiccation	---	protein_coding late embryogenesis abundant protein, putative / LEA protein, putative late embryogenesis abundant protein, putative / LEA protein, putative; FUNCTIONS IN: molecular_function unknown; INVOLVED IN: embryonic development ending in seed dormancy, response to desiccation; LOCATED IN: plasma membrane; EXPRESSED IN: 24 plant structures; EXPRESSED DURING: 15 growth stages; CONTAINS InterPr…
	GO:0009793 embryonic development ending in seed dormancy
	GO:0005886 plasma membrane
AT3G46560.1	GO:0005758 mitochondrial intermembrane space	---	protein_coding TIM9; P-P-bond-hydrolysis-driven protein transmembrane transporter Encodes a small zinc finger-like protein that is a component of the mitochondrial protein import apparatus. TIM9; FUNCTIONS IN: P-P-bond-hydrolysis-driven protein transmembrane transporter activity; INVOLVED IN: embryonic development ending in seed dormancy, protein targeting to mitochondrion; LOCATED IN: mitochondr…
	GO:0006626 protein targeting to mitochondrion
	GO:0015450 P-P-bond-hydrolysis-driven protein transmembrane transporter activity
	GO:0009793 embryonic development ending in seed dormancy
	GO:0005743 mitochondrial inner membrane
AT2G18390.1	GO:0007021 tubulin complex assembly	---	protein_coding TTN5 (TITAN 5); GTP binding / GTPase Encodes a member of ARF-like GTPase family. A thaliana has 21 members, in two subfamilies, ARF and ARF-like (ARL) GTPases. Mutant has abnormal mitosis and cell cycle control during seed development. TITAN 5 (TTN5); FUNCTIONS IN: GTP binding, GTPase activity; INVOLVED IN: in 6 processes; LOCATED IN: intracellular; EXPRESSED IN: 25 plant structure…
	GO:0009630 gravitropism
	GO:0009558 cellularization of the embryo sac
	GO:0003924 GTPase activity
	GO:0009960 endosperm development
	GO:0009793 embryonic development ending in seed dormancy
	GO:0000226 microtubule cytoskeleton organization
	GO:0005525 GTP binding
AT1G75350.1	GO:0003735 structural constituent of ribosome	---	protein_coding emb2184 (embryo defective 2184); structural constituent of ribosome embryo defective 2184 (emb2184); FUNCTIONS IN: structural constituent of ribosome; INVOLVED IN: embryonic development ending in seed dormancy, translation, ribosome biogenesis; LOCATED IN: ribosome, chloroplast, chloroplast stroma, chloroplast envelope; EXPRESSED IN: 23 plant structures; EXPRESSED DURING: 14 growth…
	GO:0009793 embryonic development ending in seed dormancy
	GO:0006412 translation
	GO:0042254 ribosome biogenesis
	GO:0005840 ribosome
AT2G44900.1	GO:0005634 nucleus	---	protein_coding armadillo/beta-catenin repeat family protein / F-box family protein ARABIDILLO-1 and its homolog, ARABIDILLO -2, are unique among Arabidopsis Arm-repeat proteins in having an F-box motif and fall into a phylogenetically distinct subgroup from other plant Arm-repeat proteins Similar to arm repeat protein in rice and armadillo/beta-catenin repeat family protein / F-box family protein…
	GO:0006511 ubiquitin-dependent protein catabolic process
	GO:0004842 ubiquitin-protein ligase activity
	GO:0048527 lateral root development
	GO:0005488 binding
AT3G10110.1	GO:0015031 protein transport	---	protein_coding MEE67 (maternal effect embryo arrest 67); P-P-bond-hydrolysis-driven protein transmembrane transporter/ protein transporter maternal effect embryo arrest 67 (MEE67); FUNCTIONS IN: protein transporter activity, P-P-bond-hydrolysis-driven protein transmembrane transporter activity; INVOLVED IN: embryonic development ending in seed dormancy, protein transport; LOCATED IN: mitochondria…
	GO:0009793 embryonic development ending in seed dormancy
	GO:0015450 P-P-bond-hydrolysis-driven protein transmembrane transporter activity
	GO:0005744 mitochondrial inner membrane presequence translocase complex
AT2G02955.1	GO:0009793 embryonic development ending in seed dormancy	---	protein_coding MEE12 (maternal effect embryo arrest 12) maternal effect embryo arrest 12 (MEE12); INVOLVED IN: embryonic development ending in seed dormancy; LOCATED IN: cellular_component unknown; BEST Arabidopsis thaliana protein match is: CHP-rich zinc finger protein-related (TAIR:AT4G01340.1); Has 27 Blast hits to 27 proteins in 10 species: Archae - 0; Bacteria - 0; Metazoa - 5; Fungi - 4; Pl…
AT1G49040.1	GO:0010052 guard cell differentiation	---	protein_coding SCD1 (STOMATAL CYTOKINESIS-DEFECTIVE 1); protein binding Encodes soluble protein containing N-terminal DENN domain and eight C-terminal WD-40 repeats. Involved in cytokinesis of guard mother cells and leaf epidermal cells. The overall growth and development of mutant plants is severely affected, they are smaller than wt, with defects in seedling development, leaf expansion and flow…
	GO:0009825 multidimensional cell growth
	GO:0010235 guard mother cell cytokinesis
	GO:0080008 CUL4 RING ubiquitin ligase complex
	GO:0005515 protein binding
AT5G05690.1	GO:0009826 unidimensional cell growth	---	protein_coding CPD (CONSTITUTIVE PHOTOMORPHOGENIC DWARF); electron carrier/ heme binding / iron ion binding / monooxygenase/ oxygen binding Encodes a member of the CP90A family, a cytochrome P450 monooxygenase which converts 6-deoxocathasterone to 6-deoxoteasterone in the late C6 oxidation pathway and cathasterone to teasterone in the early C6 oxidation pathway of brassinolide biosynthesis. Expre…
	GO:0019825 oxygen binding
	GO:0016132 brassinosteroid biosynthetic process
	GO:0009911 positive regulation of flower development
	GO:0010268 brassinosteroid homeostasis
	GO:0010224 response to UV-B
AT1G61040.1	GO:0009910 negative regulation of flower development	---	protein_coding VIP5 (vernalization independence 5); DNA binding Encodes a yeast Paf1C subunit homolog required for the expression of the MADS box gene FLC and other members of the FLC/MAF MADS-box gene family. vernalization independence 5 (VIP5); FUNCTIONS IN: DNA binding; INVOLVED IN: positive regulation of transcription, DNA-dependent, negative regulation of flower development; LOCATED IN: nucl…
	GO:0045893 positive regulation of transcription, DNA-dependent
AT2G04030.1	GO:0006457 protein folding	---	protein_coding CR88; ATP binding Encodes a chloroplast-targeted 90-kDa heat shock protein located in the stroma involved in red-light mediated deetiolation response. Mutants are resistant to chlorate, have elongated hypocotyls in light, and affect the expression of NR2, CAB, and RBCS but NOT NR1 and NiR. CR88; FUNCTIONS IN: ATP binding; INVOLVED IN: in 7 processes; LOCATED IN: mitochondrion, plas…
	GO:0010157 response to chlorate
	GO:0009570 chloroplast stroma
	GO:0005739 mitochondrion
	GO:0009793 embryonic development ending in seed dormancy
	GO:0009704 de-etiolation
	GO:0009414 response to water deprivation
	GO:0009651 response to salt stress
	GO:0009408 response to heat
	GO:0005524 ATP binding
AT2G26330.1	GO:0030155 regulation of cell adhesion	---	protein_coding ER (ERECTA); transmembrane receptor protein kinase Homologous to receptor protein kinases. Involved in specification of organs originating from the shoot apical meristem. Contains a cytoplasmic protein kinase catalytic domain, a transmembrane region, and an extracellular leucine-rich repeat. ER has been identified as a quantitative trait locus for transpiration efficiency by influe…
	GO:0009965 leaf morphogenesis
	GO:0005739 mitochondrion
	GO:0050832 defense response to fungus
	GO:0019199 transmembrane receptor protein kinase activity
	GO:0010103 stomatal complex morphogenesis
AT2G34780.1	GO:0009793 embryonic development ending in seed dormancy	---	protein_coding MEE22 (MATERNAL EFFECT EMBRYO ARREST 22) Encodes a novel protein of unknown function that is essential for embryonic development. Severe loss of function alleles are embryo lethal. Analysis of a partial loss of function allele indicates a role for EMB1611 in regulation of endoreduplication and maintenance of meristem cell fate. It appears to be required for maintaining the CLV-WUS …
	GO:0032876 negative regulation of DNA endoreduplication
	GO:0009933 meristem structural organization
	GO:0010074 maintenance of meristem identity
AT5G42970.1	GO:0009640 photomorphogenesis	---	protein_coding COP8 (CONSTITUTIVE PHOTOMORPHOGENIC 8); protein binding encodes subunit 4 of COP9 signalosome complex. sequence is similar to a subunit of the 19S regulatory particle of the 26S proteasome. recessive mutation causes derepression of photomorphogenesis. CONSTITUTIVE PHOTOMORPHOGENIC 8 (COP8); FUNCTIONS IN: protein binding; INVOLVED IN: cullin deneddylation, negative regulation of pho…
	GO:0000085 G2 phase of mitotic cell cycle
	GO:0010388 cullin deneddylation
	GO:0005515 protein binding
	GO:0008180 signalosome
AT2G18510.1	GO:0009793 embryonic development ending in seed dormancy	---	protein_coding emb2444 (embryo defective 2444); RNA binding / nucleic acid binding / nucleotide binding embryo defective 2444 (emb2444); FUNCTIONS IN: RNA binding, nucleotide binding, nucleic acid binding; INVOLVED IN: embryonic development ending in seed dormancy; LOCATED IN: nucleolus; EXPRESSED IN: 23 plant structures; EXPRESSED DURING: 14 growth stages; CONTAINS InterPro DOMAIN/s: RNA recogni…
	GO:0003723 RNA binding
AT4G20060.1	GO:0009793 embryonic development ending in seed dormancy	---	protein_coding EMB1895 (EMBRYO DEFECTIVE 1895); binding EMBRYO DEFECTIVE 1895 (EMB1895); FUNCTIONS IN: binding; INVOLVED IN: embryonic development ending in seed dormancy; LOCATED IN: cellular_component unknown; EXPRESSED IN: 10 plant structures; EXPRESSED DURING: 6 growth stages; CONTAINS InterPro DOMAIN/s: Armadillo-type fold (InterPro:IPR016024); Has 168 Blast hits to 125 proteins in 46 specie…
AT5G62990.1	GO:0009793 embryonic development ending in seed dormancy	---	protein_coding emb1692 (embryo defective 1692); ubiquitin thiolesterase embryo defective 1692 (emb1692); FUNCTIONS IN: ubiquitin thiolesterase activity; INVOLVED IN: embryonic development ending in seed dormancy; LOCATED IN: intracellular; EXPRESSED IN: 10 plant structures; EXPRESSED DURING: 4 anthesis, petal differentiation and expansion stage, E expanded cotyledon stage; CONTAINS InterPro DOMAI…
AT1G49400.1	GO:0003735 structural constituent of ribosome	---	protein_coding emb1129 (embryo defective 1129); structural constituent of ribosome embryo defective 1129 (emb1129); FUNCTIONS IN: structural constituent of ribosome; INVOLVED IN: embryonic development ending in seed dormancy, translation; LOCATED IN: cytosolic small ribosomal subunit, ribosome, intracellular; EXPRESSED IN: 22 plant structures; EXPRESSED DURING: 13 growth stages; CONTAINS InterPro…
	GO:0009793 embryonic development ending in seed dormancy
	GO:0022627 cytosolic small ribosomal subunit
	GO:0006412 translation
AT5G13080.1	GO:0032107 regulation of response to nutrient levels	---	protein_coding WRKY75; transcription factor WRKY75 is one of several transcription factors induced during Pi deprivation. It is nuclear localized and regulated differentially during Pi starvation. RNAi mediated suppression of WRKY75 made the plants more susceptible to Pi stress as indicated by the higher accumulation of anthocyanin during Pi starvation. WRKY75; FUNCTIONS IN: transcription factor …
	GO:0003700 transcription factor activity
	GO:0005634 nucleus
	GO:0006355 regulation of transcription, DNA-dependent
	GO:0048527 lateral root development
	GO:0043620 regulation of transcription in response to stress
AT2G38560.1	GO:0016944 RNA polymerase II transcription elongation factor activity	---	protein_coding TFIIS (TRANSCRIPT ELONGATION FACTOR IIS); DNA binding / RNA polymerase II transcription elongation factor/ transcription factor Encodes RNA polymerase II transcript elongation factor TFIIS. Complements yeast TFIIS mutation. Mutant plants display essentially normal development, but they flower slightly earlier than the wild type and show clearly reduced seed dormancy. TRANSCRIPT ELO…
	GO:0010162 seed dormancy
	GO:0003700 transcription factor activity
	GO:0005634 nucleus
	GO:0009910 negative regulation of flower development
	GO:0006354 RNA elongation
	GO:0006355 regulation of transcription, DNA-dependent
AT2G20300.1	GO:0048367 shoot development	---	protein_coding ALE2 (Abnormal Leaf Shape 2); kinase Encodes ABNORMAL LEAF SHAPE 2 (ALE2), a receptor-like protein kinase (RLK) with a cluster of basic amino acid residues followed by a cysteine-containing sequence in the putative extracellular domain. Function together with ACR4 (Arabidopsis homolog of the Crinkly4) and ALE1 in positively regulating protoderm-specific gene expression and for the …
	GO:0010068 protoderm histogenesis
	GO:0042335 cuticle development
	GO:0048645 organ formation
	GO:0016301 kinase activity
AT2G20000.1	GO:0009733 response to auxin stimulus	---	protein_coding HBT (HOBBIT); binding Required for cell division and cell differentiation in meristems. Encodes a homolog of the CDC27 subunit of the anaphase-promoting complex (APC). Unlike other CDC27 homologs in Arabidopsis, its transcription is cell cycle regulated. Strong hbt mutants give rise to seedlings that lack an anatomically recognizable quiescent center and differentiated columella ro…
	GO:0007346 regulation of mitotic cell cycle
	GO:0010071 root meristem specification
	GO:0051510 regulation of unidimensional cell growth
	GO:0030154 cell differentiation
	GO:0048829 root cap development
	GO:0005819 spindle
	GO:0009504 cell plate
	GO:0051302 regulation of cell division
	GO:0007276 gamete generation
	GO:0005680 anaphase-promoting complex
AT3G61140.1	GO:0006461 protein complex assembly	---	protein_coding FUS6 (FUSCA 6) Represses photomorphogenesis and induces skotomorphogenesis in the dark. Component of the nuclear-localized COP9 complex. Mutants display striking purple coloration due to anthocyanin accumulation in their cotyledons, first become defective during embryogenesis and exhibit limited seedling development. FUSCA 6 (FUS6); FUNCTIONS IN: molecular_function unknown; INVOLVE…
	GO:0009793 embryonic development ending in seed dormancy
	GO:0006972 hyperosmotic response
	GO:0009646 response to absence of light
	GO:0009651 response to salt stress
	GO:0009640 photomorphogenesis
	GO:0010388 cullin deneddylation
	GO:0008180 signalosome
AT3G55620.1	GO:0009793 embryonic development ending in seed dormancy	---	protein_coding emb1624 (embryo defective 1624); ribosome binding / translation initiation factor embryo defective 1624 (emb1624); FUNCTIONS IN: ribosome binding, translation initiation factor activity; INVOLVED IN: embryonic development ending in seed dormancy, translational initiation; LOCATED IN: nucleolus; EXPRESSED IN: 24 plant structures; EXPRESSED DURING: 15 growth stages; CONTAINS InterPro…
	GO:0006413 translational initiation
	GO:0003743 translation initiation factor activity
AT3G12810.1	GO:0048451 petal formation	---	protein_coding PIE1 (PHOTOPERIOD-INDEPENDENT EARLY FLOWERING 1); ATP binding / DNA binding / helicase/ nucleic acid binding Encodes a protein similar to ATP-dependent, chromatin-remodeling proteins of the ISWI and SWI2/SNF2 family. Genetic analyses suggest that this gene is involved in multiple flowering pathways. Mutations in PIE1 results in suppression of FLC-mediated delay of flowering and cau…
	GO:0003677 DNA binding
	GO:0004386 helicase activity
	GO:0042742 defense response to bacterium
	GO:0016514 SWI/SNF complex
	GO:0005524 ATP binding
AT2G15890.1	GO:0009793 embryonic development ending in seed dormancy	---	protein_coding MEE14 (maternal effect embryo arrest 14) maternal effect embryo arrest 14 (MEE14); FUNCTIONS IN: molecular_function unknown; INVOLVED IN: embryonic development ending in seed dormancy; LOCATED IN: chloroplast; EXPRESSED IN: 22 plant structures; EXPRESSED DURING: 13 growth stages; Has 30 Blast hits to 30 proteins in 10 species: Archae - 0; Bacteria - 0; Metazoa - 0; Fungi - 0; Plant…
AT1G05190.1	GO:0003735 structural constituent of ribosome	---	protein_coding emb2394 (embryo defective 2394); structural constituent of ribosome embryo defective 2394 (emb2394); FUNCTIONS IN: structural constituent of ribosome; INVOLVED IN: embryonic development ending in seed dormancy, translation; LOCATED IN: chloroplast stroma, chloroplast, large ribosomal subunit, membrane, chloroplast envelope; EXPRESSED IN: 24 plant structures; EXPRESSED DURING: 13 gr…
	GO:0009793 embryonic development ending in seed dormancy
	GO:0015934 large ribosomal subunit
	GO:0006412 translation
AT3G42170.1	GO:0009791 post-embryonic development	---	protein_coding DNA binding transposase-like gene with conserved domains from the family of hAT transposases that includes hobo from Drosophila melanogaster, Activator (Ac) from maize, and Tam3 from snapdragon but lacks several amino acids known to be essential for Ac transposition5. The DAYSLEEPER gene lacks 8 bp duplications and TIRs (a common feature of transcriptionally silent hAT transposases…
	GO:0003677 DNA binding
AT5G66870.1	GO:0009965 leaf morphogenesis	---	protein_coding ASL1 Encodes LOB domain protein whose overexpression results in KNOX gene repression. Overexpression also results in plants with hyponastic leaves, downward pointing flowers and reduced apical dominance. May be involved in the transcriptional regulation of the homeobox gene BP (brevipedicellus) during lateral organ differentiation. Acts together with AS2 in proximal-distal symmetry…
	GO:0048441 petal development
	GO:0045449 regulation of transcription
	GO:0009954 proximal/distal pattern formation
AT5G24400.1	GO:0005975 carbohydrate metabolic process	---	protein_coding emb2024 (embryo defective 2024); 6-phosphogluconolactonase/ catalytic embryo defective 2024 (emb2024); FUNCTIONS IN: 6-phosphogluconolactonase activity, catalytic activity; INVOLVED IN: embryonic development ending in seed dormancy, carbohydrate metabolic process; LOCATED IN: peroxisome, chloroplast stroma, chloroplast; EXPRESSED IN: 22 plant structures; EXPRESSED DURING: 13 growth…
	GO:0009793 embryonic development ending in seed dormancy
	GO:0005777 peroxisome
	GO:0003824 catalytic activity
AT2G02760.1	GO:0009650 UV protection	---	protein_coding ATUBC2 (UBIQUITING-CONJUGATING ENZYME 2); ubiquitin-protein ligase ubiquitin conjugating enzyme UBC2. Homolog of the yeast RAD6 gene. UBIQUITING-CONJUGATING ENZYME 2 (ATUBC2); FUNCTIONS IN: ubiquitin-protein ligase activity; INVOLVED IN: UV protection, histone H2B ubiquitination, vegetative to reproductive phase transition, ubiquitin-dependent protein catabolic process; EXPRESSED I…
	GO:0033523 histone H2B ubiquitination
	GO:0006511 ubiquitin-dependent protein catabolic process
	GO:0004842 ubiquitin-protein ligase activity
	GO:0010228 vegetative to reproductive phase transition of meristem
AT2G03150.1	GO:0009793 embryonic development ending in seed dormancy	---	protein_coding emb1579 (embryo defective 1579); binding / calcium ion binding embryo defective 1579 (emb1579); FUNCTIONS IN: binding, calcium ion binding; INVOLVED IN: embryonic development ending in seed dormancy; LOCATED IN: cytosol; EXPRESSED IN: 24 plant structures; EXPRESSED DURING: 14 growth stages; CONTAINS InterPro DOMAIN/s: EF-HAND 2 (InterPro:IPR018249), EF-Hand type (InterPro:IPR011992…
	GO:0005829 cytosol
	GO:0005488 binding
AT5G17710.2	GO:0009793 embryonic development ending in seed dormancy	---	protein_coding EMB1241 (embryo defective 1241); adenyl-nucleotide exchange factor/ chaperone binding / protein binding / protein homodimerization embryo defective 1241 (EMB1241); FUNCTIONS IN: protein binding, adenyl-nucleotide exchange factor activity, chaperone binding, protein homodimerization activity; INVOLVED IN: embryonic development ending in seed dormancy, protein folding; LOCATED IN: th…
	GO:0006457 protein folding
AT5G17400.1	GO:0022621 shoot system development	---	protein_coding ER-ANT1 (ENDOPLASMIC RETICULUM-DENINE NUCLEOTIDE TRANSPORTER 1); ATP:ADP antiporter/ binding This gene is predicted to encode an ER-localized adenine nucleotide transporter with six putative transmembrane helices. It appears to act as a ATP:ADP antiporter when expressed in E.coli plasma membranes. Transcript levels for several ER-localized chaperones (e.g. BIP1/2) and other ATP-req…
	GO:0048316 seed development
	GO:0051503 adenine nucleotide transport
	GO:0005789 endoplasmic reticulum membrane
	GO:0005743 mitochondrial inner membrane
	GO:0048364 root development
	GO:0005488 binding
	GO:0005471 ATP:ADP antiporter activity
AT3G15730.1	GO:0006631 fatty acid metabolic process	---	protein_coding PLDALPHA1 (PHOSPHOLIPASE D ALPHA 1); phospholipase D Encodes phospholipase D alpha 1 (PLD alpha 1). Positive regulator of abscisic acid (ABA) mediated stomatal movements. PLD alpha 1 plays an important role in seed deterioration and aging in Arabidopsis. PHOSPHOLIPASE D ALPHA 1 (PLDALPHA1); FUNCTIONS IN: phospholipase D activity; INVOLVED IN: response to cadmium ion, positive regul…
	GO:0005634 nucleus
	GO:0010119 regulation of stomatal movement
	GO:0005739 mitochondrion
	GO:0009845 seed germination
	GO:0005886 plasma membrane
	GO:0004630 phospholipase D activity
	GO:0009789 positive regulation of abscisic acid mediated signaling pathway
	GO:0030136 clathrin-coated vesicle
AT5G63420.1	GO:0003824 catalytic activity	---	protein_coding emb2746 (embryo defective 2746); DNA binding / catalytic/ hydrolase embryo defective 2746 (emb2746); FUNCTIONS IN: hydrolase activity, DNA binding, catalytic activity; INVOLVED IN: embryonic development ending in seed dormancy, metabolic process; LOCATED IN: chloroplast; EXPRESSED IN: 22 plant structures; EXPRESSED DURING: 13 growth stages; CONTAINS InterPro DOMAIN/s: SANT, DNA-bin…
	GO:0009793 embryonic development ending in seed dormancy
	GO:0008152 metabolic process
AT4G31820.1	GO:0045176 apical protein localization	---	protein_coding ENP (ENHANCER OF PINOID); protein binding / signal transducer A member of the NPY family genes (NPY1/AT4G31820, NPY2/AT2G14820, NPY3/AT5G67440, NPY4/AT2G23050, NPY5/AT4G37590). Encodes a protein with similarity to NHP3. Contains BTB/POZ domain. Promoter region has canonical auxin response element binding site and Wus binding site. Co-localizes to the late endosome with PID. Regulat…
	GO:0004871 signal transducer activity
	GO:0010229 inflorescence development
	GO:0009911 positive regulation of flower development
	GO:0005770 late endosome
	GO:0048825 cotyledon development
	GO:0009416 response to light stimulus
	GO:0010540 basipetal auxin transport
AT2G26990.1	GO:0009640 photomorphogenesis	---	protein_coding FUS12 (FUSCA 12) Represses photomorphogenesis and induces skotomorphogenesis in the dark. FUSCA 12 (FUS12); INVOLVED IN: cullin deneddylation, protein catabolic process, photomorphogenesis; LOCATED IN: signalosome, nucleus; EXPRESSED IN: 24 plant structures; EXPRESSED DURING: 13 growth stages; CONTAINS InterPro DOMAIN/s: Proteasome component region PCI (InterPro:IPR000717), PCI/PIN…
	GO:0010388 cullin deneddylation
	GO:0030163 protein catabolic process
	GO:0008180 signalosome
AT2G13540.1	GO:0009887 organ morphogenesis	---	protein_coding ABH1 (ABA HYPERSENSITIVE 1); RNA cap binding Encodes a nuclear cap-binding protein that forms a heterodimeric complex with CBP20 and is involved in ABA signaling and flowering. Mutants are early flowering and exhibit hypersensitive response to ABA in germination inhibition.Loss of ABH1 function results in abnormal processing of mRNAs for several important floral regulators (FLC, CO…
	GO:0009737 response to abscisic acid stimulus
	GO:0048574 long-day photoperiodism, flowering
	GO:0000339 RNA cap binding
	GO:0005634 nucleus
	GO:0000394 RNA splicing, via endonucleolytic cleavage and ligation
	GO:0031053 primary microRNA processing
	GO:0006412 translation
AT3G48110.1	GO:0006426 glycyl-tRNA aminoacylation	---	protein_coding EDD1 (EMBRYO-DEFECTIVE-DEVELOPMENT 1); glycine-tRNA ligase glycine-tRNA ligase EMBRYO-DEFECTIVE-DEVELOPMENT 1 (EDD1); FUNCTIONS IN: glycine-tRNA ligase activity; INVOLVED IN: embryonic development ending in seed dormancy, regulation of embryonic development, glycyl-tRNA aminoacylation; LOCATED IN: mitochondrion, chloroplast stroma, chloroplast; EXPRESSED IN: 23 plant structures; EX…
	GO:0004820 glycine-tRNA ligase activity
	GO:0005739 mitochondrion
	GO:0009793 embryonic development ending in seed dormancy
	GO:0045995 regulation of embryonic development
	GO:0009507 chloroplast
AT1G70070.1	GO:0010494 stress granule	---	protein_coding EMB25 (EMBRYO DEFECTIVE 25); ATP-dependent helicase/ RNA helicase Allelic to ISE2(increased size exclusion limit of plasmodesmata 2). Mutants maintain dilated plasmodesmata at the embryonic torpedo stage. EMBRYO DEFECTIVE 25 (EMB25); FUNCTIONS IN: RNA helicase activity, ATP-dependent helicase activity; INVOLVED IN: embryonic development ending in seed dormancy, plasmodesmata-mediat…
	GO:0010497 plasmodesmata-mediated intercellular transport
	GO:0008026 ATP-dependent helicase activity
	GO:0003724 RNA helicase activity
	GO:0009793 embryonic development ending in seed dormancy
	GO:0016441 posttranscriptional gene silencing
AT3G49240.1	GO:0009793 embryonic development ending in seed dormancy	---	protein_coding emb1796 (embryo defective 1796); ATP binding embryo defective 1796 (emb1796); FUNCTIONS IN: ATP binding; INVOLVED IN: embryonic development ending in seed dormancy; LOCATED IN: mitochondrion, chloroplast; EXPRESSED IN: 21 plant structures; EXPRESSED DURING: 11 growth stages; CONTAINS InterPro DOMAIN/s: Pentatricopeptide repeat (InterPro:IPR002885), Tetratricopeptide-like helical (I…
AT2G26300.1	GO:0006571 tyrosine biosynthetic process	---	protein_coding GP ALPHA 1 (G PROTEIN ALPHA SUBUNIT 1); GTP binding / GTPase/ channel regulator/ signal transducer Encodes an alpha subunit of a heterotrimeric GTP-binding protein. The active GTP-bound form of GPA1 binds to the GTG1 and GTG2 abscisic acid (ABA) receptors and appears to affect their GTPase and GTP-binding activity, and hence, ABA binding abilities. GPA1 is a positive regulator in A…
	GO:0009789 positive regulation of abscisic acid mediated signaling pathway
	GO:0009740 gibberellic acid mediated signaling pathway
	GO:0009749 response to glucose stimulus
	GO:0005834 heterotrimeric G-protein complex
	GO:0003924 GTPase activity
	GO:0010244 response to low fluence blue light stimulus by blue low-fluence system
	GO:0010119 regulation of stomatal movement
	GO:0005095 GTPase inhibitor activity
	GO:0051020 GTPase binding
	GO:0001789 G-protein signaling, coupled to S1P second messenger (sphingosine kinase activating)
	GO:0009845 seed germination
	GO:0004871 signal transducer activity
	GO:0016247 channel regulator activity
	GO:0006800 oxygen and reactive oxygen species metabolic process
	GO:0010027 thylakoid membrane organization
	GO:0005789 endoplasmic reticulum membrane
	GO:0009094 L-phenylalanine biosynthetic process
	GO:0008219 cell death
	GO:0005525 GTP binding
AT5G41410.1	GO:0003700 transcription factor activity	---	protein_coding BEL1 (BELL 1); DNA binding / protein binding / transcription factor Homeodomain protein required for ovule identity.Loss of function mutations show homeotic conversion of integuments to carpels.Forms heterodimers with STM and KNAT1. Interacts with AG-SEP heterodimers is thought to restrict WUS expression. BEL interacts with MADS box dimers composed of SEP1(or SEP3) and AG, SHP1, SH…
	GO:0005634 nucleus
	GO:0005829 cytosol
	GO:0005515 protein binding
	GO:0048481 ovule development
AT5G16750.1	GO:0009793 embryonic development ending in seed dormancy	---	protein_coding TOZ (TORMOZEMBRYO DEFECTIVE); nucleotide binding Encodes a nucleolar localized WD-40 repeat protein that is preferentially expressed in dividing cells and is required for regulated division planes and embryo development. TORMOZEMBRYO DEFECTIVE (TOZ); FUNCTIONS IN: nucleotide binding; INVOLVED IN: embryonic development ending in seed dormancy, embryonic pattern specification, cell d…
	GO:0005730 nucleolus
	GO:0009880 embryonic pattern specification
	GO:0051301 cell division
	GO:0000166 nucleotide binding
AT5G66055.1	GO:0009793 embryonic development ending in seed dormancy	---	protein_coding AKRP (ANKYRIN REPEAT PROTEIN); protein binding ANKYRIN REPEAT PROTEIN (AKRP); FUNCTIONS IN: protein binding; INVOLVED IN: embryonic development ending in seed dormancy; LOCATED IN: chloroplast; EXPRESSED IN: 23 plant structures; EXPRESSED DURING: 14 growth stages; CONTAINS InterPro DOMAIN/s: Ankyrin (InterPro:IPR002110); BEST Arabidopsis thaliana protein match is: EMB506 (embryo de…
	GO:0005515 protein binding
	GO:0009507 chloroplast
AT1G26830.1	GO:0009639 response to red or far red light	---	protein_coding ATCUL3 (ARABIDOPSIS THALIANA CULLIN 3); protein binding / ubiquitin-protein ligase Cullin, putative, similar to Cullin homolog 3 (CUL-3) SP:Q13618, GI:3639052 from (Homo sapiens); contains Pfam profile PF00888: Cullin family. Interacts with other components of E3 ligase complex suggesting it functions in RUB-modification. Forms complexes with BTB domain proteins forming a novel cla…
	GO:0009911 positive regulation of flower development
	GO:0009960 endosperm development
	GO:0009793 embryonic development ending in seed dormancy
	GO:0006511 ubiquitin-dependent protein catabolic process
	GO:0019005 SCF ubiquitin ligase complex
	GO:0005515 protein binding
	GO:0004842 ubiquitin-protein ligase activity
	GO:0007049 cell cycle
AT3G22990.1	GO:0048366 leaf development	---	protein_coding LFR (LEAF AND FLOWER RELATED); binding Armadillo-repeat containing protein. Involved in leaf and flower development. Located in nucleus. Broadly expressed throughout vegetative and floral tissues. LEAF AND FLOWER RELATED (LFR); FUNCTIONS IN: binding; INVOLVED IN: flower development, leaf development; LOCATED IN: nucleus; EXPRESSED IN: 24 plant structures; EXPRESSED DURING: 13 growt…
	GO:0005634 nucleus
	GO:0009908 flower development
AT1G67440.1	GO:0009793 embryonic development ending in seed dormancy	---	protein_coding emb1688 (embryo defective 1688); GTP binding / GTPase embryo defective 1688 (emb1688); FUNCTIONS IN: GTP binding, GTPase activity; INVOLVED IN: embryonic development ending in seed dormancy; EXPRESSED IN: 22 plant structures; EXPRESSED DURING: 13 growth stages; CONTAINS InterPro DOMAIN/s: Nucleic acid-binding, OB-fold-like (InterPro:IPR016027), EngC GTPase (InterPro:IPR010914), GTP…
AT4G15900.1	GO:0009755 hormone-mediated signaling pathway	---	protein_coding PRL1 (PLEIOTROPIC REGULATORY LOCUS 1); basal transcription repressor/ nucleotide binding / protein binding Mutations confer hypersensitivity to glucose and sucrose and augments sensitivity to cytokinin, ethylene, ABA and auxin. Encodes a nuclear WD40 protein that is imported into the nucleus. Essential for plant innate immunity. Interacts with MOS4 and AtCDC5. It is also predicted …
	GO:0010204 defense response signaling pathway, resistance gene-independent
	GO:0080008 CUL4 RING ubiquitin ligase complex
	GO:0017163 basal transcription repressor activity
	GO:0048825 cotyledon development
	GO:0005634 nucleus
	GO:0010182 sugar mediated signaling pathway
	GO:0000166 nucleotide binding
	GO:0050832 defense response to fungus
	GO:0048366 leaf development
	GO:0048364 root development
	GO:0009870 defense response signaling pathway, resistance gene-dependent
	GO:0042742 defense response to bacterium
	GO:0005515 protein binding
	GO:0006508 proteolysis
	GO:0009749 response to glucose stimulus
	GO:0016481 negative regulation of transcription
AT4G03560.1	GO:0000325 plant-type vacuole	---	protein_coding ATTPC1 (TWO-PORE CHANNEL 1); calcium channel/ voltage-gated calcium channel Encodes a depolarization-activated Ca(2+) channel. Anti-sense experiments with this gene as well as Sucrose-H(+) symporters and complementation of yeast sucrose uptake mutant cch1 suggest that this protein mediates a voltage-activated Ca(2+ )influx. Mutants lack detectable SV channel activity suggesting TPC…
	GO:0006816 calcium ion transport
	GO:0005774 vacuolar membrane
	GO:0010119 regulation of stomatal movement
	GO:0005886 plasma membrane
	GO:0009845 seed germination
	GO:0005245 voltage-gated calcium channel activity
AT2G21660.1	GO:0005737 cytoplasm	---	protein_coding CCR2 (COLD, CIRCADIAN RHYTHM, AND RNA BINDING 2); RNA binding / double-stranded DNA binding / single-stranded DNA binding Encodes a small glycine-rich RNA binding protein that is part of a negative-feedback loop through which AtGRP7 regulates the circadian oscillations of its own transcript. Gene expression is induced by cold. GRP7 appears to promote stomatal opening and reduce tol…
	GO:0007623 circadian rhythm
	GO:0045087 innate immune response
	GO:0003697 single-stranded DNA binding
	GO:0006970 response to osmotic stress
	GO:0003723 RNA binding
	GO:0010228 vegetative to reproductive phase transition of meristem
	GO:0009409 response to cold
	GO:0010119 regulation of stomatal movement
	GO:0003690 double-stranded DNA binding
	GO:0010501 RNA secondary structure unwinding
	GO:0032508 DNA duplex unwinding
	GO:0005634 nucleus
	GO:0006406 mRNA export from nucleus
AT2G21470.2	GO:0009793 embryonic development ending in seed dormancy	---	protein_coding SAE2 (SUMO-ACTIVATING ENZYME 2); SUMO activating enzyme Encodes one of the two subunits of the SUMO activation enzyme required during sumolation. Sumolation is a post-translational protein modification process similar to ubiquitination during which a polypeptide (SUMO) is covalently attached to a target protein. SUMO-ACTIVATING ENZYME 2 (SAE2); FUNCTIONS IN: SUMO activating enzyme …
	GO:0016925 protein sumoylation
	GO:0005829 cytosol
	GO:0019948 SUMO activating enzyme activity
AT2G21150.1	GO:0010099 regulation of photomorphogenesis	---	protein_coding XCT (XAP5 CIRCADIAN TIMEKEEPER) XAP5 family protein involved in light regulation of the circadian clock and photomorphogenesis. Nuclear localized. XAP5 CIRCADIAN TIMEKEEPER (XCT); FUNCTIONS IN: molecular_function unknown; INVOLVED IN: regulation of circadian rhythm, response to blue light, response to red light, regulation of photomorphogenesis; LOCATED IN: nucleus; EXPRESSED IN: 8…
	GO:0005634 nucleus
	GO:0009637 response to blue light
	GO:0042752 regulation of circadian rhythm
	GO:0010114 response to red light
AT4G23100.1	GO:0046686 response to cadmium ion	---	protein_coding GSH1 (GLUTAMATE-CYSTEINE LIGASE); glutamate-cysteine ligase Encodes the enzyme glutamate-cysteine ligase catalyzing the first, and rate-limiting, step of glutathione biosynthesis. Required for cell proliferation at the root tip. Involved in susceptibility to the bacterial pathogen Pseudomonas syringae. Mutants are phytoalexin defective. GLUTAMATE-CYSTEINE LIGASE (GSH1); FUNCTIONS I…
	GO:0052544 callose deposition in cell wall during defense response
	GO:0009753 response to jasmonic acid stimulus
	GO:0009816 defense response to bacterium, incompatible interaction
	GO:0004357 glutamate-cysteine ligase activity
	GO:0009700 indole phytoalexin biosynthetic process
	GO:0050832 defense response to fungus
	GO:0019761 glucosinolate biosynthetic process
	GO:0010193 response to ozone
	GO:0006750 glutathione biosynthetic process
	GO:0009408 response to heat
	GO:0002213 defense response to insect
	GO:0009908 flower development
	GO:0009507 chloroplast
AT5G27320.1	GO:0009939 positive regulation of gibberellic acid mediated signaling pathway	---	protein_coding GID1C (GA INSENSITIVE DWARF1C); hydrolase Encodes a gibberellin (GA) receptor ortholog of the rice GA receptor gene (OsGID1). Has GA-binding activity, showing higher affinity to GA4. Interacts with DELLA proteins in vivo in the presence of GA4. GA INSENSITIVE DWARF1C (GID1C); FUNCTIONS IN: hydrolase activity; INVOLVED IN: raffinose family oligosaccharide biosynthetic process, flora…
	GO:0048444 floral organ morphogenesis
	GO:0010325 raffinose family oligosaccharide biosynthetic process
AT1G32500.1	GO:0005215 transporter activity	---	protein_coding ATNAP6 (NON-INTRINSIC ABC PROTEIN 6); protein binding / transporter Encodes a member of a heterogenous group of non-intrinsic ATP-binding cassette (ABC) proteins. Members of this group bear no close resemblance to each other nor to representatives of specific ABC protein subfamilies from other organisms. This grouping is arbitrary and will likely change upon acquisition of further …
	GO:0006810 transport
	GO:0016226 iron-sulfur cluster assembly
	GO:0009793 embryonic development ending in seed dormancy
	GO:0005515 protein binding
	GO:0010027 thylakoid membrane organization
	GO:0009507 chloroplast
AT2G37920.1	GO:0009793 embryonic development ending in seed dormancy	---	protein_coding emb1513 (embryo defective 1513); copper ion transmembrane transporter embryo defective 1513 (emb1513); FUNCTIONS IN: copper ion transmembrane transporter activity; INVOLVED IN: embryonic development ending in seed dormancy; EXPRESSED IN: 22 plant structures; EXPRESSED DURING: 13 growth stages; BEST Arabidopsis thaliana protein match is: DEAD box RNA helicase, putative (TAIR:AT2G077…
	GO:0005375 copper ion transmembrane transporter activity
AT5G42190.1	GO:0005737 cytoplasm	---	protein_coding ASK2 (ARABIDOPSIS SKP1-LIKE 2); protein binding / ubiquitin-protein ligase Similar to SKP1 in yeast and humans which are involved in mitotic cell cycle control and ubiquitin mediated proteolysis. ARABIDOPSIS SKP1-LIKE 2 (ASK2); FUNCTIONS IN: ubiquitin-protein ligase activity, protein binding; INVOLVED IN: embryonic development ending in seed dormancy, ubiquitin-dependent protein ca…
	GO:0009793 embryonic development ending in seed dormancy
	GO:0006511 ubiquitin-dependent protein catabolic process
	GO:0019005 SCF ubiquitin ligase complex
	GO:0005515 protein binding
	GO:0004842 ubiquitin-protein ligase activity
AT4G02440.1	GO:0048573 photoperiodism, flowering	---	protein_coding EID1 (EMPFINDLICHER IM DUNKELROTEN LICHT 1); ubiquitin-protein ligase EID1 is an F-box protein that functions as a negative regulator in phytochrome A (phyA)-specific light signalling. Expressed at all stages of plant development independently of light conditions, localizes to the nucleus, and forms nuclear speckles under continuous far-red light. Forms stable dimeric and trimeric …
	GO:0009585 red, far-red light phototransduction
	GO:0010099 regulation of photomorphogenesis
	GO:0005634 nucleus
	GO:0048366 leaf development
	GO:0004842 ubiquitin-protein ligase activity
AT3G60830.1	GO:0005200 structural constituent of cytoskeleton	---	protein_coding ATARP7 (ACTIN-RELATED PROTEIN 7); structural constituent of cytoskeleton Encodes an actin-related protein required for normal embryogenesis, plant architecture and floral organ abscission. ACTIN-RELATED PROTEIN 7 (ATARP7); FUNCTIONS IN: structural constituent of cytoskeleton; INVOLVED IN: embryonic development ending in seed dormancy, anatomical structure morphogenesis, establishme…
	GO:0006325 chromatin organization
	GO:0005634 nucleus
	GO:0009793 embryonic development ending in seed dormancy
	GO:0010227 floral organ abscission
	GO:0009653 anatomical structure morphogenesis
AT2G47470.1	GO:0009553 embryo sac development	---	protein_coding UNE5 (UNFERTILIZED EMBRYO SAC 5); protein disulfide isomerase Encodes a protein disulfide isomerase-like (PDIL) protein, a member of a multigene family within the thioredoxin (TRX) superfamily. Transcript levels for this gene are up-regulated in response to three different chemical inducers of ER stress (dithiothreitol, beta-mercaptoethanol, and tunicamycin). AtIRE1-2 does not appe…
	GO:0005783 endoplasmic reticulum
	GO:0048868 pollen tube development
	GO:0009567 double fertilization forming a zygote and endosperm
	GO:0009793 embryonic development ending in seed dormancy
	GO:0003756 protein disulfide isomerase activity
	GO:0009505 plant-type cell wall
	GO:0034976 response to endoplasmic reticulum stress
AT4G37300.1	GO:0009793 embryonic development ending in seed dormancy	---	protein_coding MEE59 (maternal effect embryo arrest 59) maternal effect embryo arrest 59 (MEE59); FUNCTIONS IN: molecular_function unknown; INVOLVED IN: embryonic development ending in seed dormancy; LOCATED IN: cellular_component unknown; EXPRESSED IN: 23 plant structures; EXPRESSED DURING: 13 growth stages; Has 37 Blast hits to 37 proteins in 7 species: Archae - 0; Bacteria - 0; Metazoa - 0; Fu…
AT4G01560.1	GO:0009793 embryonic development ending in seed dormancy	---	protein_coding MEE49 (maternal effect embryo arrest 49) maternal effect embryo arrest 49 (MEE49); FUNCTIONS IN: molecular_function unknown; INVOLVED IN: embryonic development ending in seed dormancy; LOCATED IN: cellular_component unknown; EXPRESSED IN: 22 plant structures; EXPRESSED DURING: 13 growth stages; CONTAINS InterPro DOMAIN/s: Brix domain (InterPro:IPR007109); BEST Arabidopsis thaliana …
AT5G50280.1	GO:0009793 embryonic development ending in seed dormancy	---	protein_coding EMB1006 (embryo defective 1006) embryo defective 1006 (EMB1006); INVOLVED IN: embryonic development ending in seed dormancy; LOCATED IN: chloroplast; EXPRESSED IN: 22 plant structures; EXPRESSED DURING: 13 growth stages; CONTAINS InterPro DOMAIN/s: Pentatricopeptide repeat (InterPro:IPR002885); BEST Arabidopsis thaliana protein match is: pentatricopeptide (PPR) repeat-containing pr…
AT1G48850.1	GO:0009793 embryonic development ending in seed dormancy	---	protein_coding EMB1144 (embryo defective 1144); chorismate synthase embryo defective 1144 (EMB1144); FUNCTIONS IN: chorismate synthase activity; INVOLVED IN: embryonic development ending in seed dormancy, aromatic amino acid family biosynthetic process; LOCATED IN: nucleolus, chloroplast; EXPRESSED IN: 25 plant structures; EXPRESSED DURING: 15 growth stages; CONTAINS InterPro DOMAIN/s: Chorismate…
	GO:0009073 aromatic amino acid family biosynthetic process
AT3G52940.1	GO:0016126 sterol biosynthetic process	---	protein_coding FK (FACKEL); delta14-sterol reductase Encodes a sterol C-14 reductase required for cell division and expansion and is involved in proper organization of the embryo. FACKEL (FK); FUNCTIONS IN: delta14-sterol reductase activity; INVOLVED IN: embryonic development ending in seed dormancy, sterol biosynthetic process; LOCATED IN: endomembrane system, membrane; EXPRESSED IN: 22 plant st…
	GO:0009793 embryonic development ending in seed dormancy
	GO:0050613 delta14-sterol reductase activity
AT5G05950.1	GO:0009793 embryonic development ending in seed dormancy	---	protein_coding MEE60 (maternal effect embryo arrest 60) maternal effect embryo arrest 60 (MEE60); FUNCTIONS IN: molecular_function unknown; INVOLVED IN: embryonic development ending in seed dormancy; LOCATED IN: endomembrane system; EXPRESSED IN: 22 plant structures; EXPRESSED DURING: 13 growth stages; BEST Arabidopsis thaliana protein match is: unknown protein (TAIR:AT3G46890.1); Has 64 Blast hi…
AT4G36630.1	GO:0009793 embryonic development ending in seed dormancy	---	protein_coding EMB2754 (EMBRYO DEFECTIVE 2754); binding / small GTPase regulator EMBRYO DEFECTIVE 2754 (EMB2754); FUNCTIONS IN: small GTPase regulator activity, binding; INVOLVED IN: embryonic development ending in seed dormancy; LOCATED IN: cellular_component unknown; EXPRESSED IN: 24 plant structures; EXPRESSED DURING: 15 growth stages; CONTAINS InterPro DOMAIN/s: Citron-like (InterPro:IPR00118…
AT2G17420.1	GO:0016049 cell growth	---	protein_coding NTRA (NADPH-DEPENDENT THIOREDOXIN REDUCTASE A); thioredoxin-disulfide reductase NADPH-dependent thioredoxin reductase, major cytosolic isoform NADPH-DEPENDENT THIOREDOXIN REDUCTASE A (NTRA); FUNCTIONS IN: thioredoxin-disulfide reductase activity; INVOLVED IN: in 6 processes; LOCATED IN: cytosol, mitochondrial matrix; EXPRESSED IN: male gametophyte, guard cell, cultured cell, pollen…
	GO:0005829 cytosol
	GO:0042964 thioredoxin biosynthetic process
	GO:0009846 pollen germination
	GO:0005759 mitochondrial matrix
	GO:0048316 seed development
	GO:0045454 cell redox homeostasis
	GO:0004791 thioredoxin-disulfide reductase activity
AT1G14720.1	GO:0080086 stamen filament development	---	protein_coding XTR2 (XYLOGLUCAN ENDOTRANSGLYCOSYLASE RELATED 2); hydrolase, acting on glycosyl bonds / xyloglucan:xyloglucosyl transferase member of Glycoside Hydrolase Family 16 XYLOGLUCAN ENDOTRANSGLYCOSYLASE RELATED 2 (XTR2); FUNCTIONS IN: hydrolase activity, acting on glycosyl bonds, xyloglucan:xyloglucosyl transferase activity; INVOLVED IN: fruit development, stamen filament development; LOC…
	GO:0016798 hydrolase activity, acting on glycosyl bonds
	GO:0016762 xyloglucan:xyloglucosyl transferase activity
	GO:0010154 fruit development
AT1G79810.1	GO:0005783 endoplasmic reticulum	---	protein_coding TED3 (REVERSAL OF THE DET PHENOTYPE 3); protein binding / zinc ion binding Dominant suppressor of det1 phenotypes. Encodes a peroxisomal protein essential for Arabidopsis growth. Inserted directly from the cytosol into peroxisomes. REVERSAL OF THE DET PHENOTYPE 3 (TED3); FUNCTIONS IN: protein binding, zinc ion binding; INVOLVED IN: protein import into peroxisome matrix, fatty acid …
	GO:0006635 fatty acid beta-oxidation
	GO:0016558 protein import into peroxisome matrix
	GO:0005829 cytosol
	GO:0005777 peroxisome
	GO:0008270 zinc ion binding
	GO:0005515 protein binding
	GO:0009640 photomorphogenesis
AT4G14590.1	GO:0009793 embryonic development ending in seed dormancy	---	protein_coding emb2739 (embryo defective 2739) embryo defective 2739 (emb2739); FUNCTIONS IN: molecular_function unknown; INVOLVED IN: embryonic development ending in seed dormancy; LOCATED IN: cellular_component unknown; EXPRESSED IN: 6 plant structures; EXPRESSED DURING: F mature embryo stage, petal differentiation and expansion stage, D bilateral stage, E expanded cotyledon stage; Has 127 Blas…
AT5G23150.1	GO:0048510 regulation of timing of transition from vegetative to reproductive phase	---	protein_coding HUA2 (ENHANCER OF AG-4 2); transcription factor Putative transcription factor. Member of the floral homeotic AGAMOUS pathway.Mutations in HUA enhance the phenotype of mild ag-4 allele. Single hua mutants are early flowering and have reduced levels of FLC mRNA. Other MADS box flowering time genes such as FLM and MAF2 also appear to be regulated by HUA2. HUA2 normally activates FLC e…
	GO:0003700 transcription factor activity
	GO:0048497 maintenance of floral organ identity
	GO:0009910 negative regulation of flower development
AT4G36930.1	GO:0048440 carpel development	---	protein_coding SPT (SPATULA); DNA binding / transcription factor Encodes a transcription factor of the bHLH protein family. Mutants have abnormal, unfused carpels and reduced seed dormancy. SPATULA (SPT); FUNCTIONS IN: transcription factor activity, DNA binding; INVOLVED IN: in 6 processes; LOCATED IN: nucleus; EXPRESSED IN: 22 plant structures; EXPRESSED DURING: 13 growth stages; CONTAINS InterP…
	GO:0010154 fruit development
	GO:0003700 transcription factor activity
	GO:0005634 nucleus
	GO:0010187 negative regulation of seed germination
	GO:0009409 response to cold
	GO:0010114 response to red light
AT3G33520.1	GO:0016585 chromatin remodeling complex	---	protein_coding ATARP6; structural constituent of cytoskeleton Encodes ACTIN-RELATED PROTEIN6 (ARP6), a putative component of a chromatin-remodeling complex. Required for both histone acetylation and methylation of the FLC chromatin in Arabidopsis. Along with PIE1 forms a complex to deposit modified histone H2A.Z at several loci within the genome. This modification alters the expression of the tar…
	GO:0005200 structural constituent of cytoskeleton
	GO:0030029 actin filament-based process
	GO:0006338 chromatin remodeling
	GO:0008283 cell proliferation
	GO:0009910 negative regulation of flower development
AT3G51840.1	GO:0046459 short-chain fatty acid metabolic process	---	protein_coding ACX4 (ACYL-COA OXIDASE 4); acyl-CoA oxidase/ oxidoreductase Encodes a short-chain acyl-CoA oxidase, which catalyzes the first step of peroxisomal fatty acid beta-oxidation during early, post-germinative growth in oilseed species. Null mutants virtually lack short-chain acyl-CoA and are resistant to 2,4-dichlorophenoxybutyric acid, which is converted to the herbicide and auxin analo…
	GO:0009793 embryonic development ending in seed dormancy
	GO:0005777 peroxisome
	GO:0003997 acyl-CoA oxidase activity
	GO:0006635 fatty acid beta-oxidation
AT4G33990.1	GO:0009793 embryonic development ending in seed dormancy	---	protein_coding EMB2758 (embryo defective 2758) embryo defective 2758 (EMB2758); INVOLVED IN: embryonic development ending in seed dormancy; LOCATED IN: mitochondrion; EXPRESSED IN: shoot apex, embryo; EXPRESSED DURING: D bilateral stage; CONTAINS InterPro DOMAIN/s: Pentatricopeptide repeat (InterPro:IPR002885); BEST Arabidopsis thaliana protein match is: CRR22 (CHLORORESPIRATORY REDUCTION22); end…
AT4G29040.1	GO:0080129 proteasome core complex assembly	---	protein_coding RPT2a (regulatory particle AAA-ATPase 2a); ATPase 26S proteasome AAA-ATPase subunit RPT2a (RPT2a) mRNA, regulatory particle AAA-ATPase 2a (RPT2a); FUNCTIONS IN: ATPase activity; INVOLVED IN: in 18 processes; LOCATED IN: proteasome regulatory particle, base subcomplex, nucleus, membrane; EXPRESSED IN: 30 plant structures; EXPRESSED DURING: 13 growth stages; CONTAINS InterPro DOMAIN/…
	GO:0010078 maintenance of root meristem identity
	GO:0043161 proteasomal ubiquitin-dependent protein catabolic process
	GO:0005634 nucleus
	GO:0009965 leaf morphogenesis
	GO:0010386 lateral root primordium development
	GO:0009933 meristem structural organization
	GO:0035266 meristem growth
	GO:0016887 ATPase activity
	GO:0009408 response to heat
	GO:0051788 response to misfolded protein
	GO:0048829 root cap development
	GO:0008540 proteasome regulatory particle, base subcomplex
AT1G36160.1	GO:0010072 primary shoot apical meristem specification	---	protein_coding ACC1 (ACETYL-COENZYME A CARBOXYLASE 1); acetyl-CoA carboxylase Encodes acetyl-CoA carboxylase. Mutant displays uncoordinated cell divisions which are enhanced by cytokinins. Mutant also has aberrant organization of the apical region in the embryo and abnormal root and shoot development. Essential for very long chain fatty acid elongation. ACETYL-COENZYME A CARBOXYLASE 1 (ACC1); FUN…
	GO:0009735 response to cytokinin stimulus
	GO:0030497 fatty acid elongation
	GO:0009933 meristem structural organization
	GO:0048364 root development
	GO:0003989 acetyl-CoA carboxylase activity
AT1G77300.1	GO:0042800 histone methyltransferase activity (H3-K4 specific)	---	protein_coding EFS (EARLY FLOWERING IN SHORT DAYS); histone methyltransferase(H3-K36 specific) / histone methyltransferase(H3-K4 specific) Encodes a protein with histone lysine N-methyltransferase activity required specifically for the trimethylation of H3-K4 in FLC chromatin (and not in H3-K36 dimethylation). Acts as an inhibitor of flowering specifically involved in the autonomous promotion pat…
	GO:0009910 negative regulation of flower development
	GO:0040029 regulation of gene expression, epigenetic
	GO:0046975 histone methyltransferase activity (H3-K36 specific)
	GO:0031062 positive regulation of histone methylation
	GO:0016116 carotenoid metabolic process
	GO:0010223 secondary shoot formation
AT4G25420.1	GO:0005737 cytoplasm	---	protein_coding GA20OX1; gibberellin 20-oxidase Encodes gibberellin 20-oxidase that is involved in the later steps of the gibberellin biosynthetic pathway. Regulated by a circadian clock. Weak expression response to far red light. GA20OX1; FUNCTIONS IN: gibberellin 20-oxidase activity; INVOLVED IN: in 7 processes; LOCATED IN: cytoplasm; EXPRESSED IN: 10 plant structures; EXPRESSED DURING: 4 anthes…
	GO:0009826 unidimensional cell growth
	GO:0009740 gibberellic acid mediated signaling pathway
	GO:0048575 short-day photoperiodism, flowering
	GO:0009686 gibberellin biosynthetic process
	GO:0045544 gibberellin 20-oxidase activity
	GO:0009908 flower development
AT1G69180.1	GO:0010582 floral meristem determinacy	---	protein_coding CRC (CRABS CLAW); transcription factor Putative transcription factor with zinc finger and helix-loop-helix domains, the later similar to HMG boxes. Involved in specifying abaxial cell fate in the carpel. Four putative LFY binding sites (CCANTG) and two potential binding sites for MADS box proteins known as CArG boxes (CC(A/T)6GG) were found in the region spanning 3.8 Kb upstream of…
	GO:0009944 polarity specification of adaxial/abaxial axis
	GO:0003700 transcription factor activity
	GO:0010254 nectary development
	GO:0048479 style development
	GO:0045449 regulation of transcription
AT4G00231.1	GO:0009793 embryonic development ending in seed dormancy	---	protein_coding MEE50 (maternal effect embryo arrest 50); binding maternal effect embryo arrest 50 (MEE50); FUNCTIONS IN: binding; INVOLVED IN: embryonic development ending in seed dormancy; LOCATED IN: cellular_component unknown; EXPRESSED IN: 24 plant structures; EXPRESSED DURING: 14 growth stages; CONTAINS InterPro DOMAIN/s: Armadillo-like helical (InterPro:IPR011989), Armadillo-type fold (Inte…
AT5G48840.1	GO:0015940 pantothenate biosynthetic process	---	protein_coding PANC (ARABIDOPSIS HOMOLOG OF BACTERIAL PANC); pantoate-beta-alanine ligase/ protein homodimerization Encodes a pantothenate synthetase that appears to be located in the cytosol. This protein is expected to play a role in pantothenate (vitamin B5) biosynthesis. Analysis of the catalytic properties of this enzyme indicate that it might be able to synthesize adequate amounts of pantot…
	GO:0009793 embryonic development ending in seed dormancy
	GO:0005829 cytosol
	GO:0004592 pantoate-beta-alanine ligase activity
	GO:0042803 protein homodimerization activity
AT3G51780.1	GO:0010228 vegetative to reproductive phase transition of meristem	---	protein_coding ATBAG4 (ARABIDOPSIS THALIANA BCL-2-ASSOCIATED ATHANOGENE 4); protein binding A member of Arabidopsis BAG (Bcl-2-associated athanogene) proteins, plant homologs of mammalian regulators of apoptosis. BD domain of ATBAG4 had highest similarity to human DB domain of BAG protein. Plant BAG proteins are multi-functional and remarkably similar to their animal counterparts, as they regulat…
	GO:0005515 protein binding
	GO:0009408 response to heat
	GO:0009409 response to cold
	GO:0009651 response to salt stress
	GO:0042981 regulation of apoptosis
AT3G49600.1	GO:0048316 seed development	---	protein_coding UBP26 (UBIQUITIN-SPECIFIC PROTEASE 26); ubiquitin thiolesterase/ ubiquitin-specific protease Encodes a ubiquitin-specific protease which catalyzes deubiquitination of histone H2B and is required for heterochromatin silencing.Loss of function mutations display autonomous endosperm development and embryo arrest. Loss of function also results in an increase in expression of the PcG co…
	GO:0004843 ubiquitin-specific protease activity
AT1G48175.1	GO:0009793 embryonic development ending in seed dormancy	---	protein_coding emb2191 (embryo defective 2191); catalytic/ hydrolase/ zinc ion binding embryo defective 2191 (emb2191); FUNCTIONS IN: hydrolase activity, zinc ion binding, catalytic activity; INVOLVED IN: embryonic development ending in seed dormancy; LOCATED IN: cellular_component unknown; CONTAINS InterPro DOMAIN/s: APOBEC/CMP deaminase, zinc-binding (InterPro:IPR016192), CMP/dCMP deaminase, zi…
AT5G15540.1	GO:0009793 embryonic development ending in seed dormancy	---	protein_coding EMB2773 (EMBRYO DEFECTIVE 2773); binding / protein binding / zinc ion binding Encodes Adherin SCC2. Essential for viability. Required for normal seed development. Plays a role in the establishment of sister-chromatid cohesion and chromosome organization during meiosis. EMBRYO DEFECTIVE 2773 (EMB2773); FUNCTIONS IN: protein binding, binding, zinc ion binding; INVOLVED IN: embryonic …
	GO:0034508 centromere complex assembly
	GO:0007062 sister chromatid cohesion
AT4G04920.1	GO:0032922 circadian regulation of gene expression	---	protein_coding SFR6 (SENSITIVE TO FREEZING 6) Encodes a nuclear targeted protein that plays a role in the CBF pathway -downstream of CBF translation. Mutants have impaired cold responses, reduced levels of cold induced RNA transcripts, are sensitive to osmotic stress. SENSITIVE TO FREEZING 6 (SFR6); FUNCTIONS IN: molecular_function unknown; INVOLVED IN: cold acclimation, circadian regulation of g…
	GO:0048586 regulation of long-day photoperiodism, flowering
	GO:0005634 nucleus
	GO:0009631 cold acclimation
	GO:0006970 response to osmotic stress
AT2G36270.1	GO:0043193 positive regulation of gene-specific transcription	---	protein_coding ABI5 (ABA INSENSITIVE 5); DNA binding / transcription activator/ transcription factor Encodes a member of the basic leucine zipper transcription factor family, involved in ABA signalling during seed maturation and germination. The Arabidopsis abscisic acid (ABA)-insensitive abi5 mutants have pleiotropic defects in ABA response, including decreased sensitivity to ABA inhibition of g…
	GO:0048316 seed development
	GO:0010200 response to chitin
	GO:0003700 transcription factor activity
	GO:0005634 nucleus
	GO:0009737 response to abscisic acid stimulus
	GO:0010187 negative regulation of seed germination
	GO:0010182 sugar mediated signaling pathway
	GO:0016563 transcription activator activity
	GO:0009414 response to water deprivation
	GO:0009651 response to salt stress
	GO:0009739 response to gibberellin stimulus
AT5G14250.1	GO:0009640 photomorphogenesis	---	protein_coding COP13 (CONSTITUTIVE PHOTOMORPHOGENIC 13); protein binding Encodes subunit 3 of the COP9 signalosome. CONSTITUTIVE PHOTOMORPHOGENIC 13 (COP13); FUNCTIONS IN: protein binding; INVOLVED IN: cullin deneddylation, photomorphogenesis, G2 phase of mitotic cell cycle; LOCATED IN: signalosome; EXPRESSED IN: 22 plant structures; EXPRESSED DURING: 13 growth stages; CONTAINS InterPro DOMAIN/s:…
	GO:0000085 G2 phase of mitotic cell cycle
	GO:0010388 cullin deneddylation
	GO:0005515 protein binding
	GO:0008180 signalosome
AT4G18960.1	GO:0003700 transcription factor activity	---	protein_coding AG (AGAMOUS); DNA binding / transcription factor Floral homeotic gene encoding a MADS domain transcription factor. Specifies floral meristem and carpel and stamen identity. Binds CArG box sequences. It is the only C function gene. It interacts genetically with the other homeotic genes to specify the floral organs. AGAMOUS (AG); FUNCTIONS IN: transcription factor activity, DNA bindi…
	GO:0048443 stamen development
	GO:0048440 carpel development
	GO:0048497 maintenance of floral organ identity
AT1G80260.1	GO:0015631 tubulin binding	---	protein_coding emb1427 (embryo defective 1427); tubulin binding embryo defective 1427 (emb1427); FUNCTIONS IN: tubulin binding; INVOLVED IN: embryonic development ending in seed dormancy; LOCATED IN: spindle pole, microtubule organizing center; CONTAINS InterPro DOMAIN/s: Spc97/Spc98 (InterPro:IPR007259); BEST Arabidopsis thaliana protein match is: tubulin family protein (TAIR:AT1G20570.1); Has 8…
	GO:0009793 embryonic development ending in seed dormancy
AT3G27670.1	GO:0006723 cuticle hydrocarbon biosynthetic process	---	protein_coding RST1 (RESURRECTION1); binding A novel protein, did not show high similarity to any protein of known function; reveals a novel genetic connection between lipid synthesis and embryo development. Expressed in all tissues examined including leaves, flowers, roots, stems, and siliques, but accumulation levels were not correlated with the degree to which different organs appeared affecte…
	GO:0009793 embryonic development ending in seed dormancy
AT4G10180.1	GO:0005634 nucleus	---	protein_coding DET1 (DE-ETIOLATED 1); catalytic Encodes a nuclear-localized protein that acts as a repressor of photomorphogenesis and may be involved in chromatin remodeling. DE-ETIOLATED 1 (DET1); FUNCTIONS IN: catalytic activity; INVOLVED IN: DNA repair, negative regulation of photomorphogenesis; LOCATED IN: nucleus; EXPRESSED IN: 22 plant structures; EXPRESSED DURING: 13 growth stages; CONTAI…
	GO:0010100 negative regulation of photomorphogenesis
	GO:0006281 DNA repair
AT5G65700.1	GO:0006468 protein amino acid phosphorylation	---	protein_coding BAM1 (BARELY ANY MERISTEM 1); ATP binding / kinase/ protein serine/threonine kinase Encodes a CLAVATA1-related receptor kinase-like protein required for both shoot and flower meristem function. Very similar to BAM2,with more than 85% a.a. identity. It has a broad expression pattern and is involved in vascular strand development in the leaf, control of leaf shape, size and symmetry,…
	GO:0010075 regulation of meristem growth
	GO:0004674 protein serine/threonine kinase activity
	GO:0009934 regulation of meristem structural organization
	GO:0007169 transmembrane receptor protein tyrosine kinase signaling pathway
	GO:0010480 microsporocyte differentiation
	GO:0005524 ATP binding
	GO:0048229 gametophyte development
AT4G09980.1	GO:0008757 S-adenosylmethionine-dependent methyltransferase activity	---	protein_coding EMB1691 (EMBRYO DEFECTIVE 1691); S-adenosylmethionine-dependent methyltransferase/ methyltransferase/ nucleic acid binding EMBRYO DEFECTIVE 1691 (EMB1691); FUNCTIONS IN: S-adenosylmethionine-dependent methyltransferase activity, methyltransferase activity, nucleic acid binding; INVOLVED IN: embryonic development ending in seed dormancy; EXPRESSED IN: 24 plant structures; EXPRESSED …
	GO:0009793 embryonic development ending in seed dormancy
AT5G24470.1	GO:0007623 circadian rhythm	---	protein_coding APRR5 (ARABIDOPSIS PSEUDO-RESPONSE REGULATOR 5); transcription regulator/ two-component response regulator Encodes a pseudo-response regulator whose mutation affects various circadian-associated biological events such as flowering time in the long-day photoperiod conditions, red light sensitivity of seedlings during early photomorphogenesis, and the period of free-running rhythms o…
	GO:0000156 two-component response regulator activity
	GO:0010218 response to far red light
	GO:0010114 response to red light
	GO:0009640 photomorphogenesis
AT3G24140.1	GO:0010052 guard cell differentiation	---	protein_coding FMA (FAMA); DNA binding / transcription activator/ transcription factor Encodes a basic helix-loop-helix transcription factor whose activity is required to promote differentiation of stomatal guard cells and to halt proliferative divisions in their immediate precursors. Both transcript and protein are expressed in and are required for halting divisions at the end of the stomatal li…
	GO:0045941 positive regulation of transcription
	GO:0003700 transcription factor activity
	GO:0005634 nucleus
	GO:0045597 positive regulation of cell differentiation
	GO:0051782 negative regulation of cell division
	GO:0016563 transcription activator activity
AT1G20200.1	GO:0009793 embryonic development ending in seed dormancy	---	protein_coding EMB2719 (EMBRYO DEFECTIVE 2719); enzyme regulator EMBRYO DEFECTIVE 2719 (EMB2719); FUNCTIONS IN: enzyme regulator activity; INVOLVED IN: embryonic development ending in seed dormancy, ubiquitin-dependent protein catabolic process; LOCATED IN: plasma membrane, proteasome regulatory particle, lid subcomplex; EXPRESSED IN: 24 plant structures; EXPRESSED DURING: 13 growth stages; CONTA…
	GO:0006511 ubiquitin-dependent protein catabolic process
	GO:0008541 proteasome regulatory particle, lid subcomplex
AT1G69780.1	GO:0043565 sequence-specific DNA binding	---	protein_coding ATHB13; DNA binding / sequence-specific DNA binding / transcription factor Encodes a homeodomain leucine zipper class I (HD-Zip I) protein. ATHB13; FUNCTIONS IN: transcription factor activity, sequence-specific DNA binding, DNA binding; INVOLVED IN: cotyledon morphogenesis, regulation of transcription, DNA-dependent, response to sucrose stimulus, leaf morphogenesis; LOCATED IN: nuc…
	GO:0009744 response to sucrose stimulus
	GO:0003700 transcription factor activity
	GO:0005634 nucleus
	GO:0009965 leaf morphogenesis
	GO:0006355 regulation of transcription, DNA-dependent
	GO:0048826 cotyledon morphogenesis
AT5G49820.1	GO:0009793 embryonic development ending in seed dormancy	---	protein_coding emb1879 (embryo defective 1879) embryo defective 1879 (emb1879); FUNCTIONS IN: molecular_function unknown; INVOLVED IN: embryonic development ending in seed dormancy; LOCATED IN: cellular_component unknown; EXPRESSED IN: 22 plant structures; EXPRESSED DURING: 13 growth stages; CONTAINS InterPro DOMAIN/s: Protein of unknown function DUF647 (InterPro:IPR006968); BEST Arabidopsis thal…
AT3G55400.1	GO:0004825 methionine-tRNA ligase activity	---	protein_coding OVA1 (OVULE ABORTION 1); ATP binding / aminoacyl-tRNA ligase/ methionine-tRNA ligase/ nucleotide binding OVULE ABORTION 1 (OVA1); FUNCTIONS IN: methionine-tRNA ligase activity, aminoacyl-tRNA ligase activity, nucleotide binding, ATP binding; INVOLVED IN: ovule development, tRNA aminoacylation for protein translation; LOCATED IN: mitochondrion, chloroplast; EXPRESSED IN: 23 plant st…
	GO:0048481 ovule development
	GO:0005739 mitochondrion
	GO:0006418 tRNA aminoacylation for protein translation
	GO:0005524 ATP binding
	GO:0009507 chloroplast
AT1G30970.1	GO:0003700 transcription factor activity	---	protein_coding SUF4 (suppressor of FRIGIDA4); DNA binding / protein heterodimerization/ protein homodimerization/ transcription factor Encodes SUF4 (SUPPRESSOR of FRI 4), a putative zinc-finger-containing transcription factor that is required for delayed flowering in winter-annual Arabidopsis. suf4 mutations strongly suppress the late-flowering phenotype of FRI (FRIGIDA) mutants. suf4 mutants als…
	GO:0005634 nucleus
	GO:0009910 negative regulation of flower development
	GO:0045449 regulation of transcription
	GO:0046982 protein heterodimerization activity
	GO:0042803 protein homodimerization activity
AT4G00450.1	GO:0048573 photoperiodism, flowering	---	protein_coding CRP (CRYPTIC PRECOCIOUS) A genetic locus involved in flowering time. The mutant enhances the expression of the flowering time (FT) gene. A knockout mutant of this gene showed late-flowering phenotype. CRYPTIC PRECOCIOUS (CRP); FUNCTIONS IN: molecular_function unknown; INVOLVED IN: photoperiodism, flowering; LOCATED IN: chloroplast; EXPRESSED IN: 22 plant structures; EXPRESSED DURIN…
AT3G13490.1	GO:0004812 aminoacyl-tRNA ligase activity	---	protein_coding OVA5 (OVULE ABORTION 5); ATP binding / aminoacyl-tRNA ligase/ lysine-tRNA ligase/ nucleic acid binding / nucleotide binding Encodes a dual targeted lysyl-tRNA ligase that is found both in the mitochondrion and the chloroplast. Plants mutated in this gene exhibit an ovule abortion phenotype. OVULE ABORTION 5 (OVA5); FUNCTIONS IN: aminoacyl-tRNA ligase activity, nucleotide binding, A…
	GO:0048481 ovule development
	GO:0005739 mitochondrion
	GO:0006418 tRNA aminoacylation for protein translation
	GO:0005524 ATP binding
	GO:0009507 chloroplast
AT5G40480.1	GO:0009793 embryonic development ending in seed dormancy	---	protein_coding EMB3012 (embryo defective 3012) embryo defective 3012 (EMB3012); FUNCTIONS IN: molecular_function unknown; INVOLVED IN: embryonic development ending in seed dormancy; LOCATED IN: endomembrane system; EXPRESSED IN: 24 plant structures; EXPRESSED DURING: 13 growth stages; CONTAINS InterPro DOMAIN/s: Invasin/intimin cell-adhesion (InterPro:IPR008964), Bacterial Ig-like, group 2 (Inter…
AT1G24340.1	GO:0004497 monooxygenase activity	---	protein_coding emb2421 (embryo defective 2421); monooxygenase/ oxidoreductase embryo defective 2421 (emb2421); FUNCTIONS IN: oxidoreductase activity, monooxygenase activity; INVOLVED IN: embryonic development ending in seed dormancy; EXPRESSED IN: 22 plant structures; EXPRESSED DURING: 14 growth stages; CONTAINS InterPro DOMAIN/s: Aromatic-ring hydroxylase-like (InterPro:IPR003042), Monooxygenase…
	GO:0009793 embryonic development ending in seed dormancy
AT4G33460.1	GO:0005215 transporter activity	---	protein_coding ATNAP13; transporter member of NAP subfamily ATNAP13; FUNCTIONS IN: transporter activity; INVOLVED IN: embryonic development ending in seed dormancy; LOCATED IN: chloroplast envelope; EXPRESSED IN: 22 plant structures; EXPRESSED DURING: 13 growth stages; CONTAINS InterPro DOMAIN/s: ATPase, AAA+ type, core (InterPro:IPR003593), ABC transporter-like (InterPro:IPR003439), ABC transpor…
	GO:0009793 embryonic development ending in seed dormancy
AT1G18800.1	GO:0005737 cytoplasm	---	protein_coding NRP2 (NAP1-RELATED PROTEIN 2); DNA binding / chromatin binding / histone binding Double nrp1-1 nrp2-1 mutants show arrest of cell cycle progression at G2/M and disordered cellular organization occurred in root tips. Localize in the nucleus and can form homomeric and heteromeric protein complexes with NRP1. Bind histones Histone2A and Histone2B and associate with chromatin in vivo. …
	GO:0010311 lateral root formation
	GO:0042393 histone binding
	GO:0008283 cell proliferation
	GO:0005634 nucleus
	GO:0030154 cell differentiation
	GO:0003677 DNA binding
	GO:0003682 chromatin binding
	GO:0006334 nucleosome assembly
AT3G28860.1	GO:0009733 response to auxin stimulus	---	protein_coding ABCB19; ATPase, coupled to transmembrane movement of substances / auxin efflux transmembrane transporter Belongs to the family of ATP-binding cassette (ABC) transporters. Also known as AtMDR11 and PGP19. Possibly regulates auxin-dependent responses by influencing basipetal auxin transport in the root. Acts upstream of phyA in regulating hypocotyl elongation and gravitropic response…
	GO:0048443 stamen development
	GO:0042626 ATPase activity, coupled to transmembrane movement of substances
	GO:0010329 auxin efflux transmembrane transporter activity
	GO:0005886 plasma membrane
	GO:0009637 response to blue light
	GO:0043481 anthocyanin accumulation in tissues in response to UV light
	GO:0009958 positive gravitropism
	GO:0008361 regulation of cell size
	GO:0010218 response to far red light
	GO:0010540 basipetal auxin transport
	GO:0010541 acropetal auxin transport
	GO:0048527 lateral root development
	GO:0009640 photomorphogenesis
AT4G24620.1	GO:0009911 positive regulation of flower development	---	protein_coding PGI1 (PHOSPHOGLUCOSE ISOMERASE 1); glucose-6-phosphate isomerase The PGI1 gene encodes the plastid phospho-glucose (Glc) isomerase. While pgi1-1 mutant has a deficiency in leaf starch synthesis, it accumulates starch in root cap cells. Flowering time of the pgi1-1 mutant is significantly delayed under short-day conditions. PHOSPHOGLUCOSE ISOMERASE 1 (PGI1); FUNCTIONS IN: glucose-6-…
	GO:0004347 glucose-6-phosphate isomerase activity
	GO:0009536 plastid
	GO:0005829 cytosol
	GO:0005982 starch metabolic process
AT1G56010.2	GO:0010072 primary shoot apical meristem specification	---	protein_coding NAC1; transcription factor Encodes a transcription factor involved in shoot apical meristem formation and auxin-mediated lateral root formation. The gene is thought not to be involved in stress responses (NaCl, auxins, ethylene). NAC1 (NAC1) NAC1; FUNCTIONS IN: transcription factor activity; INVOLVED IN: in 7 processes; EXPRESSED IN: 8 plant structures; EXPRESSED DURING: 4 anthesis…
	GO:0003700 transcription factor activity
	GO:0048527 lateral root development
	GO:0009734 auxin mediated signaling pathway
AT2G25660.1	GO:0009793 embryonic development ending in seed dormancy	---	protein_coding emb2410 (embryo defective 2410) embryo defective 2410 (emb2410); FUNCTIONS IN: molecular_function unknown; INVOLVED IN: embryonic development ending in seed dormancy; EXPRESSED IN: 23 plant structures; EXPRESSED DURING: 13 growth stages; CONTAINS InterPro DOMAIN/s: Protein of unknown function DUF490 (InterPro:IPR007452); Has 317 Blast hits to 261 proteins in 75 species: Archae - 0;…
AT5G03800.1	GO:0003824 catalytic activity	---	protein_coding EMB175 (EMBRYO DEFECTIVE 175); catalytic Encodes a protein with a large central domain of 14 internal pentatricopeptide motifs (some degenerate) arranged in tandem. Mutations in this locus result in embryo lethality. EMBRYO DEFECTIVE 175 (EMB175); FUNCTIONS IN: catalytic activity; INVOLVED IN: embryonic development ending in seed dormancy; LOCATED IN: chloroplast, membrane; EXPRESS…
	GO:0009793 embryonic development ending in seed dormancy
	GO:0016020 membrane
AT5G48230.2	GO:0009793 embryonic development ending in seed dormancy	---	protein_coding ACAT2 (ACETOACETYL-COA THIOLASE 2); acetyl-CoA C-acetyltransferase/ catalytic ACETOACETYL-COA THIOLASE 2 (ACAT2); FUNCTIONS IN: acetyl-CoA C-acetyltransferase activity, catalytic activity; INVOLVED IN: embryonic development ending in seed dormancy; LOCATED IN: peroxisome, plasma membrane; EXPRESSED IN: 24 plant structures; EXPRESSED DURING: 13 growth stages; CONTAINS InterPro DOMAI…
	GO:0003985 acetyl-CoA C-acetyltransferase activity
AT4G29010.1	GO:0004300 enoyl-CoA hydratase activity	---	protein_coding AIM1 (ABNORMAL INFLORESCENCE MERISTEM); enoyl-CoA hydratase Functions in beta-oxidation of fatty acids, similar to CuMFP with L-3-hydroxyacyl-CoA hydrolyase , L-3-hydroxyacyl-dehydrogenase, D-3-hydroxyacyl-CoA epimerase, and 3, 2-enoyl-CoA isomerase activities ABNORMAL INFLORESCENCE MERISTEM (AIM1); FUNCTIONS IN: enoyl-CoA hydratase activity; INVOLVED IN: flower development, multic…
	GO:0009908 flower development
	GO:0009845 seed germination
	GO:0006635 fatty acid beta-oxidation
AT5G19820.1	GO:0016829 lyase activity	---	protein_coding emb2734 (embryo defective 2734); binding / lyase embryo defective 2734 (emb2734); FUNCTIONS IN: lyase activity, binding; INVOLVED IN: embryonic development ending in seed dormancy; LOCATED IN: cell wall, phycobilisome; EXPRESSED IN: 23 plant structures; EXPRESSED DURING: 14 growth stages; CONTAINS InterPro DOMAIN/s: HEAT (InterPro:IPR000357), Armadillo-like helical (InterPro:IPR011…
	GO:0030089 phycobilisome
	GO:0009793 embryonic development ending in seed dormancy
AT1G60220.1	GO:0005634 nucleus	---	protein_coding ULP1D (UB-LIKE PROTEASE 1D); SUMO-specific protease/ cysteine-type peptidase Encodes a deSUMOylating enzyme. In vitro it has both peptidase activity and isopeptidase activity: it can cleave C-terminal residues from SUMO to activate it for attachment to a target protein and it can also act on the isopeptide bond between SUMO and another protein. sGFP:OTS1 protein accumulates in the …
	GO:0016929 SUMO-specific protease activity
	GO:0010228 vegetative to reproductive phase transition of meristem
	GO:0016926 protein desumoylation
	GO:0009651 response to salt stress
	GO:0006508 proteolysis
AT3G59420.1	GO:0010311 lateral root formation	---	protein_coding ACR4 (ARABIDOPSIS CRINKLY4); kinase/ transmembrane receptor protein kinase Encodes a membrane localized protein with similarity to receptor kinases which is involved in epidermal cell differentiation. Flowers of mutants have disorganized ovule integument growth and abnormal sepal margins. In the roots, mutants initiate more lateral roots but fewer laterals actually emerge due to de…
	GO:0009986 cell surface
	GO:0030139 endocytic vesicle
	GO:0009793 embryonic development ending in seed dormancy
	GO:0009786 regulation of asymmetric cell division
	GO:0005886 plasma membrane
	GO:0019199 transmembrane receptor protein kinase activity
	GO:0048829 root cap development
AT4G13940.1	GO:0004013 adenosylhomocysteinase activity	---	protein_coding MEE58 (MATERNAL EFFECT EMBRYO ARREST 58); adenosylhomocysteinase/ copper ion binding Encodes a S-adenosyl-L-homocysteine hydrolase required for DNA methylation-dependent gene silencing. MATERNAL EFFECT EMBRYO ARREST 58 (MEE58); FUNCTIONS IN: adenosylhomocysteinase activity, copper ion binding; INVOLVED IN: embryonic development ending in seed dormancy, methylation-dependent chromat…
	GO:0016441 posttranscriptional gene silencing
	GO:0006730 one-carbon metabolic process
	GO:0006346 methylation-dependent chromatin silencing
	GO:0009793 embryonic development ending in seed dormancy
AT3G07970.1	GO:0009830 cell wall modification during abscission	---	protein_coding QRT2 (QUARTET 2); polygalacturonase Required for pollen separation during normal development. In qrt mutants, the outer walls of the four meiotic products of the pollen mother cell are fused, and pollen grains are released in tetrads.May be required for cell type-specific pectin degradation. QUARTET 2 (QRT2); FUNCTIONS IN: polygalacturonase activity; INVOLVED IN: in 6 processes; LO…
	GO:0004650 polygalacturonase activity
	GO:0048235 pollen sperm cell differentiation
	GO:0009901 anther dehiscence
	GO:0045490 pectin catabolic process
	GO:0010047 fruit dehiscence
AT5G18700.1	GO:0010342 cellularization of endosperm	---	protein_coding EMB3013 (embryo defective 3013); ATP binding / binding / kinase/ protein kinase/ protein serine/threonine kinase embryo defective 3013 (EMB3013); FUNCTIONS IN: protein serine/threonine kinase activity, binding, protein kinase activity, kinase activity, ATP binding; INVOLVED IN: embryonic development ending in seed dormancy; LOCATED IN: cellular_component unknown; CONTAINS InterPro …
	GO:0009793 embryonic development ending in seed dormancy
	GO:0016301 kinase activity
	GO:0000914 phragmoplast assembly
	GO:0008017 microtubule binding
AT1G63700.1	GO:0016301 kinase activity	---	protein_coding YDA (YODA); ATP binding / kinase/ protein kinase/ protein serine/threonine kinase member of MEKK subfamily, a component of the stomatal development regulatory pathway. YODA (YDA); FUNCTIONS IN: protein serine/threonine kinase activity, protein kinase activity, kinase activity, ATP binding; INVOLVED IN: stomatal complex morphogenesis; EXPRESSED IN: 22 plant structures; EXPRESSED DUR…
	GO:0010103 stomatal complex morphogenesis
AT5G49930.1	GO:0009793 embryonic development ending in seed dormancy	---	protein_coding emb1441 (embryo defective 1441); nucleic acid binding / zinc ion binding embryo defective 1441 (emb1441); FUNCTIONS IN: zinc ion binding, nucleic acid binding; INVOLVED IN: embryonic development ending in seed dormancy; LOCATED IN: cellular_component unknown; EXPRESSED IN: 24 plant structures; EXPRESSED DURING: 13 growth stages; CONTAINS InterPro DOMAIN/s: Fibronectin-binding A, N-…
	GO:0003676 nucleic acid binding
AT3G54650.1	GO:0048316 seed development	---	protein_coding FBL17; ubiquitin-protein ligase FBL17; FUNCTIONS IN: ubiquitin-protein ligase activity; INVOLVED IN: embryonic development, generative cell mitosis, seed development, pollen development, ubiquitin-dependent protein catabolic process; LOCATED IN: chloroplast; EXPRESSED IN: 21 plant structures; EXPRESSED DURING: 12 growth stages; CONTAINS InterPro DOMAIN/s: Cyclin-like F-box (InterPr…
	GO:0009555 pollen development
	GO:0009790 embryonic development
	GO:0055047 generative cell mitosis
	GO:0006511 ubiquitin-dependent protein catabolic process
	GO:0004842 ubiquitin-protein ligase activity
AT1G03160.1	GO:0031969 chloroplast membrane	---	protein_coding FZL (FZO-LIKE); GTP binding / GTPase/ thiamin-phosphate diphosphorylase A new plant-specific member of the dynamin superfamily; defines a new protein class within the dynamin superfamily of membrane remodeling GTPases that regulates organization of the thylakoid network in plants. Targeted to chloroplasts and associated with thylakoid and envelope membranes as punctate structures. …
	GO:0010027 thylakoid membrane organization
	GO:0010228 vegetative to reproductive phase transition of meristem
AT2G31340.1	GO:0009793 embryonic development ending in seed dormancy	---	protein_coding emb1381 (embryo defective 1381) embryo defective 1381 (emb1381); FUNCTIONS IN: molecular_function unknown; INVOLVED IN: embryonic development ending in seed dormancy; LOCATED IN: cellular_component unknown; EXPRESSED IN: 20 plant structures; EXPRESSED DURING: 13 growth stages; Has 13 Blast hits to 13 proteins in 4 species: Archae - 0; Bacteria - 0; Metazoa - 0; Fungi - 0; Plants - …
AT4G29660.1	GO:0009793 embryonic development ending in seed dormancy	---	protein_coding EMB2752 (EMBRYO DEFECTIVE 2752) EMBRYO DEFECTIVE 2752 (EMB2752); FUNCTIONS IN: molecular_function unknown; INVOLVED IN: embryonic development ending in seed dormancy; LOCATED IN: cellular_component unknown; EXPRESSED IN: 22 plant structures; EXPRESSED DURING: 13 growth stages; Has 17 Blast hits to 17 proteins in 6 species: Archae - 0; Bacteria - 0; Metazoa - 0; Fungi - 0; Plants - …
AT5G13290.2	GO:0016301 kinase activity	---	protein_coding CRN (CORYNE); ATP binding / kinase/ protein kinase Encodes a protein with predicted Ser/Thr kinase activity and membrane localization that is involved in the CLV3 signaling pathway that represses WUS expression in the meristem. Loss of function of CRN can suppress the phenotype caused by overexpression of CLV3. SOL2 isolated as a suppressor of root- specific overexpression of CLE19…
	GO:0010082 regulation of root meristem growth
	GO:0009909 regulation of flower development
AT1G79490.1	GO:0009793 embryonic development ending in seed dormancy	---	protein_coding EMB2217 (embryo defective 2217) embryo defective 2217 (EMB2217); INVOLVED IN: embryonic development ending in seed dormancy; EXPRESSED IN: 22 plant structures; EXPRESSED DURING: 10 growth stages; CONTAINS InterPro DOMAIN/s: Pentatricopeptide repeat (InterPro:IPR002885), Smr protein/MutS2 C-terminal (InterPro:IPR002625); BEST Arabidopsis thaliana protein match is: pentatricopeptide …
AT5G23570.1	GO:0010050 vegetative phase change	---	protein_coding SGS3 (SUPPRESSOR OF GENE SILENCING 3) Required for posttranscriptional gene silencing and natural virus resistance.SGS3 is a member of an 'unknown' protein family. Members of this family have predicted coiled coiled domains suggesting oligomerization and a potential zinc finger domain. Involved in the production of trans-acting siRNAs, through direct or indirect stabilization of cl…
	GO:0009616 virus induced gene silencing
	GO:0010267 production of ta-siRNAs involved in RNA interference
AT1G34430.1	GO:0009793 embryonic development ending in seed dormancy	---	protein_coding EMB3003 (embryo defective 3003); acyltransferase/ dihydrolipoyllysine-residue acetyltransferase/ protein binding embryo defective 3003 (EMB3003); FUNCTIONS IN: dihydrolipoyllysine-residue acetyltransferase activity, protein binding, acyltransferase activity; INVOLVED IN: embryonic development ending in seed dormancy; LOCATED IN: cytosolic ribosome, plasma membrane, chloroplast, chl…
	GO:0004742 dihydrolipoyllysine-residue acetyltransferase activity
AT5G52520.1	GO:0009553 embryo sac development	---	protein_coding OVA6 (OVULE ABORTION 6); ATP binding / aminoacyl-tRNA ligase/ nucleotide binding / proline-tRNA ligase OVULE ABORTION 6 (OVA6); FUNCTIONS IN: proline-tRNA ligase activity, aminoacyl-tRNA ligase activity, nucleotide binding, ATP binding; INVOLVED IN: regulation of photosynthesis, seed development, embryo sac development, ovule development, tRNA aminoacylation for protein translation…
	GO:0004812 aminoacyl-tRNA ligase activity
	GO:0048316 seed development
	GO:0006418 tRNA aminoacylation for protein translation
	GO:0010109 regulation of photosynthesis
	GO:0005739 mitochondrion
	GO:0048481 ovule development
	GO:0005524 ATP binding
	GO:0009507 chloroplast
AT4G39400.1	GO:0043234 protein complex	---	protein_coding BRI1 (BRASSINOSTEROID INSENSITIVE 1); kinase/ protein binding / protein heterodimerization/ protein homodimerization/ protein kinase/ protein serine/threonine kinase Encodes a plasma membrane localized leucine-rich repeat receptor kinase involved in brassinosteroid signal transduction. BRI1 ligand is brassinolide which binds at the extracellular domain. Binding results in phosphory…
	GO:0009826 unidimensional cell growth
	GO:0010224 response to UV-B
	GO:0009742 brassinosteroid mediated signaling pathway
	GO:0009729 detection of brassinosteroid stimulus
	GO:0009911 positive regulation of flower development
	GO:0010268 brassinosteroid homeostasis
	GO:0004674 protein serine/threonine kinase activity
	GO:0005886 plasma membrane
	GO:0046982 protein heterodimerization activity
	GO:0005768 endosome
	GO:0042803 protein homodimerization activity
AT2G41720.1	GO:0009793 embryonic development ending in seed dormancy	---	protein_coding EMB2654 (EMBRYO DEFECTIVE 2654) EMBRYO DEFECTIVE 2654 (EMB2654); INVOLVED IN: embryonic development ending in seed dormancy; EXPRESSED IN: 23 plant structures; EXPRESSED DURING: 13 growth stages; CONTAINS InterPro DOMAIN/s: Pentatricopeptide repeat (InterPro:IPR002885); BEST Arabidopsis thaliana protein match is: pentatricopeptide (PPR) repeat-containing protein (TAIR:AT5G02860.1);…
AT3G51550.1	GO:0004672 protein kinase activity	---	protein_coding FER (FERONIA); kinase/ protein kinase Encodes a synergid-expressed, plasma-membrane localized receptor-like kinase that accumulates asymetrically in the synergid membrnane at the filiform apparatus and mediates male-female gametophyte interactions during pollen tube reception. FERONIA (FER); FUNCTIONS IN: protein kinase activity, kinase activity; INVOLVED IN: pollen tube reception,…
	GO:0043680 filiform apparatus
	GO:0009791 post-embryonic development
	GO:0005886 plasma membrane
	GO:0010483 pollen tube reception
	GO:0046777 protein amino acid autophosphorylation
AT4G04350.1	GO:0004812 aminoacyl-tRNA ligase activity	---	protein_coding EMB2369 (EMBRYO DEFECTIVE 2369); ATP binding / aminoacyl-tRNA ligase/ leucine-tRNA ligase/ nucleotide binding EMBRYO DEFECTIVE 2369 (EMB2369); FUNCTIONS IN: aminoacyl-tRNA ligase activity, nucleotide binding, leucine-tRNA ligase activity, ATP binding; INVOLVED IN: embryonic development ending in seed dormancy, tRNA aminoacylation for protein translation; LOCATED IN: mitochondrion, …
	GO:0005739 mitochondrion
	GO:0009793 embryonic development ending in seed dormancy
	GO:0006418 tRNA aminoacylation for protein translation
	GO:0005524 ATP binding
	GO:0009507 chloroplast
AT2G06210.1	GO:0009910 negative regulation of flower development	---	protein_coding ELF8 (EARLY FLOWERING 8); binding Encodes a yeast CTR9 homolog that is involved in the control of flowering time by elevating FLC expression to a level that creates the vernalization-responsive, winter-annual habit. Yeast CTR9 is a component of a five-member PAF1 complex that associates with RNA pol II and is thought to regulate gene expression by recruiting SET1 (a histone 3 Lys 4…
	GO:0016571 histone methylation
	GO:0045893 positive regulation of transcription, DNA-dependent
AT3G02380.1	GO:0003700 transcription factor activity	---	protein_coding COL2 (constans-like 2); transcription factor/ zinc ion binding homologous to the flowering-time gene CONSTANS (CO) encoding zinc-finger proteins constans-like 2 (COL2); FUNCTIONS IN: transcription factor activity, zinc ion binding; INVOLVED IN: regulation of flower development; LOCATED IN: intracellular; EXPRESSED IN: 20 plant structures; EXPRESSED DURING: 13 growth stages; CONTAIN…
	GO:0008270 zinc ion binding
	GO:0009909 regulation of flower development
AT1G18450.1	GO:0006325 chromatin organization	---	protein_coding ATARP4; structural constituent of cytoskeleton Encodes a gene similar to actin-related proteins in other organisms. Member of nuclear ARP family of genes. Component of chromatin remodeling complexes, involved in chromatin-mediated gene regulation. Phenotype of the arp4-1 mutant allele revealed partial sterility due to defects in anther development. Targeting the distinct, 3' UTR of…
	GO:0048235 pollen sperm cell differentiation
	GO:0005634 nucleus
	GO:0005200 structural constituent of cytoskeleton
	GO:0048574 long-day photoperiodism, flowering
AT5G13010.1	GO:0009793 embryonic development ending in seed dormancy	---	protein_coding EMB3011 (embryo defective 3011); ATP binding / RNA helicase/ helicase/ nucleic acid binding embryo defective 3011 (EMB3011); FUNCTIONS IN: RNA helicase activity, helicase activity, nucleic acid binding, ATP binding; INVOLVED IN: embryonic development ending in seed dormancy; LOCATED IN: cellular_component unknown; EXPRESSED IN: 25 plant structures; EXPRESSED DURING: 15 growth stage…
	GO:0003724 RNA helicase activity
AT4G20910.1	GO:0005737 cytoplasm	---	protein_coding HEN1 (HUA ENHANCER 1); RNA methyltransferase Encodes an enhancer of hua1 and hua2 tha acts to specify reproductive organ identities and to repress A gene function. HEN1 also shares AG's non-homeotic function in controlling floral determinacy. Mutants display corymb-like inflorescences. HEN1 is a methyltransferase that methylates miRNAs and siRNAs on the ribose of the last nucleotid…
	GO:0035196 production of miRNAs involved in gene silencing by miRNA
	GO:0030422 production of siRNA involved in RNA interference
	GO:0009616 virus induced gene silencing
	GO:0010093 specification of floral organ identity
	GO:0008173 RNA methyltransferase activity
	GO:0035279 mRNA cleavage involved in gene silencing by miRNA
	GO:0005634 nucleus
	GO:0009909 regulation of flower development
AT4G26500.1	GO:0030528 transcription regulator activity	---	protein_coding CPSUFE (CHLOROPLAST SULFUR E); enzyme activator/ transcription regulator Sulfur acceptor that interacts with and activates the cysteine desulfurases, AtSufS in plastids and AtNifS1 in mitochondria, and both activations are vital during embryogenesis. Dual localization in mitochondria and chloroplasts. Involved in Fe-S cluster biogenesis in mitochondria and plastids. Expressed in al…
	GO:0009570 chloroplast stroma
	GO:0005739 mitochondrion
	GO:0016226 iron-sulfur cluster assembly
	GO:0009793 embryonic development ending in seed dormancy
	GO:0008047 enzyme activator activity
AT5G49030.1	GO:0006418 tRNA aminoacylation for protein translation	---	protein_coding OVA2 (ovule abortion 2); ATP binding / aminoacyl-tRNA ligase/ catalytic/ isoleucine-tRNA ligase/ nucleotide binding ovule abortion 2 (OVA2); FUNCTIONS IN: nucleotide binding, isoleucine-tRNA ligase activity, aminoacyl-tRNA ligase activity, catalytic activity, ATP binding; INVOLVED IN: ovule development, tRNA aminoacylation for protein translation; LOCATED IN: chloroplast; EXPRESSED…
	GO:0004812 aminoacyl-tRNA ligase activity
	GO:0005524 ATP binding
	GO:0048481 ovule development
AT2G36910.1	GO:0009733 response to auxin stimulus	---	protein_coding ABCB1 (ATP BINDING CASSETTE SUBFAMILY B1); ATPase, coupled to transmembrane movement of substances / auxin efflux transmembrane transporter/ calmodulin binding Belongs to the family of ATP-binding cassette (ABC) transporters. Also known as AtMDR1.Possibly regulates auxin-dependent responses by influencing basipetal auxin transport in the root. Exerts nonredundant, partially overlap…
	GO:0048443 stamen development
	GO:0042626 ATPase activity, coupled to transmembrane movement of substances
	GO:0010329 auxin efflux transmembrane transporter activity
	GO:0009624 response to nematode
	GO:0009637 response to blue light
	GO:0043481 anthocyanin accumulation in tissues in response to UV light
	GO:0009958 positive gravitropism
	GO:0008361 regulation of cell size
	GO:0009926 auxin polar transport
	GO:0005516 calmodulin binding
	GO:0005886 plasma membrane
	GO:0009640 photomorphogenesis
AT4G31160.1	GO:0080008 CUL4 RING ubiquitin ligase complex	---	protein_coding DCAF1 (DDB1-CUL4 ASSOCIATED FACTOR 1); nucleotide binding Encodes a DCAF/DWD protein capable of interacting with DDB1 and associating with CUL4, likely as part of a nuclear ubiquitin ligase complex. DCAF1 appears to be required for plant embryogenesis and to affect several other developmental processes including leaf, shoot, and flower development. DDB1-CUL4 ASSOCIATED FACTOR 1 (DC…
	GO:0005634 nucleus
	GO:0000166 nucleotide binding
	GO:0048366 leaf development
	GO:0009793 embryonic development ending in seed dormancy
	GO:0009908 flower development
AT5G54310.1	GO:0005634 nucleus	---	protein_coding AGD5 (ARF-GAP domain 5); ARF GTPase activator/ DNA binding / zinc ion binding A member of ARF GAP domain (AGD), A thaliana has 15 members, grouped into four classes. ARF-GAP domain 5 (AGD5); FUNCTIONS IN: ARF GTPase activator activity, DNA binding, zinc ion binding; INVOLVED IN: regulation of ARF GTPase activity; LOCATED IN: cytosol, nucleus; EXPRESSED IN: 23 plant structures; EXPR…
	GO:0005802 trans-Golgi network
	GO:0032857 activation of ARF GTPase activity
	GO:0003677 DNA binding
	GO:0010227 floral organ abscission
	GO:0005768 endosome
	GO:0005829 cytosol
AT2G26350.1	GO:0005783 endoplasmic reticulum	---	protein_coding PEX10; protein binding / zinc ion binding Zinc-binding peroxisomal integral membrane protein (PEX10). Inserted directly from the cytosol into peroxisomes and is involved in importing proteins into the peroxisome. Required for embryogenesis. PEX10; FUNCTIONS IN: protein binding, zinc ion binding; INVOLVED IN: in 6 processes; LOCATED IN: cytosol, endoplasmic reticulum, peroxisome; EX…
	GO:0006635 fatty acid beta-oxidation
	GO:0016558 protein import into peroxisome matrix
	GO:0005829 cytosol
	GO:0005777 peroxisome
	GO:0009853 photorespiration
	GO:0009793 embryonic development ending in seed dormancy
	GO:0010381 attachment of peroxisome to chloroplast
	GO:0005515 protein binding
	GO:0008270 zinc ion binding
AT2G32950.1	GO:0048573 photoperiodism, flowering	---	protein_coding COP1 (CONSTITUTIVE PHOTOMORPHOGENIC 1); protein binding / ubiquitin-protein ligase Represses photomorphogenesis and induces skotomorphogenesis in the dark. Contains a ring finger zinc-binding motif, a coiled-coil domain, and several WD-40 repeats, similar to G-beta proteins. The C-terminus has homology to TAFII80, a subunit of the TFIID component of the RNA polymerase II of Drosoph…
	GO:0080008 CUL4 RING ubiquitin ligase complex
	GO:0006281 DNA repair
	GO:0046283 anthocyanin metabolic process
	GO:0000152 nuclear ubiquitin ligase complex
	GO:0010119 regulation of stomatal movement
	GO:0005515 protein binding
	GO:0009647 skotomorphogenesis
	GO:0004842 ubiquitin-protein ligase activity
	GO:0009641 shade avoidance
	GO:0009640 photomorphogenesis
AT5G51430.1	GO:0007030 Golgi organization	---	protein_coding EYE (EMBRYO YELLOW) Encodes a protein that is homologous to Cog7, a subunit of the conserved oligomeric Golgi (COG) complex, which is required for the normal morphology and function of the Golgi apparatus. It is likely to be involved in transport or retention of Golgi-localized proteins and in maintenance of Golgi morphology. EMBRYO YELLOW (EYE); FUNCTIONS IN: molecular_function un…
	GO:0016049 cell growth
	GO:0045053 protein retention in Golgi apparatus
	GO:0009933 meristem structural organization
	GO:0009793 embryonic development ending in seed dormancy
	GO:0010016 shoot morphogenesis
AT1G79350.1	GO:0006355 regulation of transcription, DNA-dependent	---	protein_coding EMB1135 (embryo defective 1135); DNA binding / protein binding / zinc ion binding embryo defective 1135 (EMB1135); FUNCTIONS IN: protein binding, DNA binding, zinc ion binding; INVOLVED IN: embryonic development ending in seed dormancy, regulation of transcription, DNA-dependent; LOCATED IN: chloroplast; EXPRESSED IN: 25 plant structures; EXPRESSED DURING: 15 growth stages; CONTAIN…
	GO:0009793 embryonic development ending in seed dormancy
	GO:0003677 DNA binding
AT1G13120.1	GO:0009793 embryonic development ending in seed dormancy	---	protein_coding emb1745 (embryo defective 1745) embryo defective 1745 (emb1745); FUNCTIONS IN: molecular_function unknown; INVOLVED IN: embryonic development ending in seed dormancy; LOCATED IN: nuclear pore; EXPRESSED IN: 24 plant structures; EXPRESSED DURING: 14 growth stages; CONTAINS InterPro DOMAIN/s: GLE1-like (InterPro:IPR012476); BEST Arabidopsis thaliana protein match is: unknown protein …
AT5G64930.1	GO:0048573 photoperiodism, flowering	---	protein_coding CPR5 (CONSTITUTIVE EXPRESSION OF PR GENES 5) Regulator of expression of pathogenesis-related (PR) genes. Participates in signal transduction pathways involved in plant defense (systemic acquired resistance -SAR). CONSTITUTIVE EXPRESSION OF PR GENES 5 (CPR5); FUNCTIONS IN: molecular_function unknown; INVOLVED IN: in 9 processes; LOCATED IN: nucleus, membrane; EXPRESSED IN: 24 plant …
	GO:0009868 jasmonic acid and ethylene-dependent systemic resistance, jasmonic acid mediated signaling pathway
	GO:0010150 leaf senescence
	GO:0010090 trichome morphogenesis
	GO:0005634 nucleus
	GO:0016020 membrane
	GO:0009627 systemic acquired resistance
	GO:0009626 plant-type hypersensitive response
	GO:0010182 sugar mediated signaling pathway
AT2G31530.1	GO:0009306 protein secretion	---	protein_coding EMB2289 (EMBRYO DEFECTIVE 2289); P-P-bond-hydrolysis-driven protein transmembrane transporter EMBRYO DEFECTIVE 2289 (EMB2289); FUNCTIONS IN: P-P-bond-hydrolysis-driven protein transmembrane transporter activity; INVOLVED IN: embryonic development ending in seed dormancy, protein secretion; LOCATED IN: chloroplast, membrane; EXPRESSED IN: 23 plant structures; EXPRESSED DURING: 13 gr…
	GO:0009793 embryonic development ending in seed dormancy
	GO:0016020 membrane
	GO:0015450 P-P-bond-hydrolysis-driven protein transmembrane transporter activity
AT1G60170.1	GO:0009793 embryonic development ending in seed dormancy	---	protein_coding emb1220 (embryo defective 1220) embryo defective 1220 (emb1220); FUNCTIONS IN: molecular_function unknown; INVOLVED IN: embryonic development ending in seed dormancy; LOCATED IN: cellular_component unknown; EXPRESSED IN: male gametophyte, pollen tube; EXPRESSED DURING: L mature pollen stage, M germinated pollen stage; CONTAINS InterPro DOMAIN/s: Pre-mRNA processing ribonucleoprotei…
AT3G44600.1	GO:0048443 stamen development	---	protein_coding CYP71 (CYCLOPHILIN71); chromatin binding / histone binding / peptidyl-prolyl cis-trans isomerase Cyclophilin71 is a WD40 domain cyclophilin, which functions in gene repression, organogenesis and meristem development. CYP71 physically interacts with histone H3. CYCLOPHILIN71 (CYP71); FUNCTIONS IN: chromatin binding, peptidyl-prolyl cis-trans isomerase activity, histone binding; INVO…
	GO:0048440 carpel development
	GO:0042393 histone binding
	GO:0006457 protein folding
	GO:0080008 CUL4 RING ubiquitin ligase complex
	GO:0010338 leaf formation
	GO:0010305 leaf vascular tissue pattern formation
	GO:0005634 nucleus
	GO:0010082 regulation of root meristem growth
	GO:0048453 sepal formation
	GO:0009933 meristem structural organization
	GO:0031060 regulation of histone methylation
	GO:0003755 peptidyl-prolyl cis-trans isomerase activity
	GO:0010358 leaf shaping
	GO:0003682 chromatin binding
	GO:0009909 regulation of flower development
AT4G16280.2	GO:0009553 embryo sac development	---	protein_coding FCA; RNA binding Involved in the promotion of the transition of the vegetative meristem to reproductive development. Four forms of the protein (alpha, beta, delta and gamma) are produced by alternative splicing. Involved in RNA-mediated chromatin silencing. FCA; FUNCTIONS IN: RNA binding; INVOLVED IN: embryonic development, embryo sac development, chromatin silencing by small RNA, …
	GO:0009790 embryonic development
	GO:0000785 chromatin
	GO:0003723 RNA binding
	GO:0031048 chromatin silencing by small RNA
	GO:0009909 regulation of flower development

## Sheet: 560-26
Name	GO terms	GO source	Description (Direct description or transfer from target)
AT5G23260.2	GO:0003700 transcription factor activity	---	protein_coding TT16 (TRANSPARENT TESTA16); transcription factor Encodes a MADS box protein. Regulates proanthocyanidin biosynthesis in the inner-most cell layer of the seed coat. Also controls cell shape of the inner-most cell layer of the seed coat. Also shown to be necessary for determining the identity of the endothelial layer within the ovule. TRANSPARENT TESTA16 (TT16); FUNCTIONS IN: transcr…
	GO:0008360 regulation of cell shape
	GO:0048316 seed development
	GO:0048481 ovule development
AT5G07280.1	GO:0016020 membrane	---	protein_coding EMS1 (EXCESS MICROSPOROCYTES1); kinase/ transmembrane receptor protein kinase Basic leucine zipper (bZIP) transcription factor. Nuclear localization. Involved in light-regulated transcriptional activation of G-box-containing promoters. Negatively regulated by Cop1. Although cytokinins do not appear to affect the gene's promoter activity, they appear to stabilize the protein. HY5 pl…
	GO:0010234 tapetal cell fate specification
	GO:0009556 microsporogenesis
	GO:0019199 transmembrane receptor protein kinase activity
AT1G04400.2	GO:0009638 phototropism	---	protein_coding CRY2 (CRYPTOCHROME 2); blue light photoreceptor/ protein homodimerization Blue light receptor mediating blue-light regulated cotyledon expansion and flowering time. Positive regulator of the flowering-time gene CONSTANS. This gene possesses a light-induced CNT2 N-terminal homodimerisation domain.Involved in blue-light induced stomatal opening. Involved in triggering chromatin decon…
	GO:0010617 circadian regulation of calcium ion oscillation
	GO:0006338 chromatin remodeling
	GO:0009882 blue light photoreceptor activity
	GO:0005634 nucleus
	GO:0010075 regulation of meristem growth
	GO:0010118 stomatal movement
	GO:0009414 response to water deprivation
	GO:0009911 positive regulation of flower development
	GO:0042803 protein homodimerization activity
AT1G14920.1	GO:0042538 hyperosmotic salinity response	---	protein_coding GAI (GIBBERELLIC ACID INSENSITIVE); transcription factor Similar to a putative transcription factor and transcriptional coactivators. Repressor of GA responses and involved in gibberellic acid mediated signaling. Member of the DELLA proteins that restrain the cell proliferation and expansion that drives plant growth. The protein undergoes degradation in response to GA via the 26S p…
	GO:0009863 salicylic acid mediated signaling pathway
	GO:0005634 nucleus
	GO:0009737 response to abscisic acid stimulus
	GO:0009867 jasmonic acid mediated signaling pathway
	GO:0080010 regulation of oxygen and reactive oxygen species metabolic process
	GO:0010218 response to far red light
	GO:0009723 response to ethylene stimulus
	GO:0010187 negative regulation of seed germination
	GO:0003700 transcription factor activity
	GO:0009938 negative regulation of gibberellic acid mediated signaling pathway
	GO:0010233 phloem transport
	GO:0006808 regulation of nitrogen utilization
AT3G57230.1	GO:0003700 transcription factor activity	---	protein_coding AGL16 (AGAMOUS-LIKE 16); transcription factor MADS-box transcription factor. Expressed in leaf, root and stem, with higher RNA accumulation in guard cells and trichomes. AGAMOUS-LIKE 16 (AGL16); FUNCTIONS IN: transcription factor activity; INVOLVED IN: regulation of transcription, DNA-dependent, stomatal lineage progression; LOCATED IN: nucleus; EXPRESSED IN: 26 plant structures; E…
	GO:0006355 regulation of transcription, DNA-dependent
	GO:0010440 stomatal lineage progression
AT5G18560.1	GO:0003700 transcription factor activity	---	protein_coding PUCHI; DNA binding / transcription factor encodes PUCHI, a member of the ERF (ethylene response factor) subfamily B-1 of ERF/AP2 transcription factor family. The protein contains one AP2 domain. There are 15 members in this subfamily including ATERF-3, ATERF-4, ATERF-7, and leafy petiole. PUCHI is required for morphogenesis in the early lateral root primordium of Arabidopsis. PUCHI…
	GO:0009908 flower development
	GO:0005634 nucleus
	GO:0010102 lateral root morphogenesis
	GO:0006355 regulation of transcription, DNA-dependent
AT5G61850.1	GO:0043565 sequence-specific DNA binding	---	protein_coding LFY (LEAFY); chromatin DNA binding / sequence-specific DNA binding / transcription factor Encodes transcriptional regulator that promotes the transition to flowering.Involved in floral meristem development. LFY is involved in the regulation of AP3 expression, and appears to bring the F-box protein UFO to the AP3 promoter. LEAFY (LFY); FUNCTIONS IN: chromatin DNA binding, transcript…
	GO:0010077 maintenance of inflorescence meristem identity
	GO:0009740 gibberellic acid mediated signaling pathway
	GO:0003700 transcription factor activity
	GO:0005634 nucleus
	GO:0031490 chromatin DNA binding
	GO:0009908 flower development
AT1G43170.1	GO:0003735 structural constituent of ribosome	---	protein_coding ARP1 (ARABIDOPSIS RIBOSOMAL PROTEIN 1); structural constituent of ribosome Encodes a cytoplasmic ribosomal protein. ARABIDOPSIS RIBOSOMAL PROTEIN 1 (ARP1); FUNCTIONS IN: structural constituent of ribosome; INVOLVED IN: embryonic development ending in seed dormancy, translation; LOCATED IN: in 8 components; EXPRESSED IN: 26 plant structures; EXPRESSED DURING: 13 growth stages; CONTA…
	GO:0009793 embryonic development ending in seed dormancy
	GO:0006412 translation
	GO:0022625 cytosolic large ribosomal subunit
AT5G67060.1	GO:0003700 transcription factor activity	---	protein_coding HEC1 (HECATE 1); transcription factor HECATE 1 (HEC1); FUNCTIONS IN: transcription factor activity; INVOLVED IN: transmitting tissue development, carpel formation, regulation of transcription; LOCATED IN: nucleus; EXPRESSED IN: 9 plant structures; EXPRESSED DURING: 6 growth stages; CONTAINS InterPro DOMAIN/s: Basic helix-loop-helix dimerisation region bHLH (InterPro:IPR001092), Hel…
	GO:0010500 transmitting tissue development
	GO:0045449 regulation of transcription
	GO:0048462 carpel formation
AT2G33880.1	GO:0008284 positive regulation of cell proliferation	---	protein_coding HB-3; transcription factor Encodes a protein with similarity to WUS type homeodomain protein. Required for meristem growth and development and acts through positive regulation of WUS. Loss of function phenotypes include embryo lethality, hyponastic cotyledons, reduced root development and smaller meristems. Phenotypes can be rescued by addition of sucrose in the growth media. HB-3;…
	GO:0005737 cytoplasm
	GO:0010075 regulation of meristem growth
	GO:0003700 transcription factor activity
	GO:0005634 nucleus
	GO:0009793 embryonic development ending in seed dormancy
AT2G44810.1	GO:0047714 galactolipase activity	---	protein_coding DAD1 (DEFECTIVE ANTHER DEHISCENCE 1); phospholipase A1/ triacylglycerol lipase Mutant has defects in anther dehiscence, pollen maturation, and flower opening. The DAD1 protein is a chloroplastic phospholipase A1 that catalyzes the initial step of jasmonic acid biosynthesis. DEFECTIVE ANTHER DEHISCENCE 1 (DAD1); FUNCTIONS IN: triacylglycerol lipase activity, phospholipase A1 activit…
	GO:0004806 triglyceride lipase activity
	GO:0008970 phospholipase A1 activity
	GO:0009611 response to wounding
	GO:0009695 jasmonic acid biosynthetic process
	GO:0010152 pollen maturation
	GO:0009901 anther dehiscence
	GO:0009507 chloroplast
AT2G33860.1	GO:0009733 response to auxin stimulus	---	protein_coding ETT (ETTIN); DNA binding / transcription factor ettin (ett) mutations have pleiotropic effects on Arabidopsis flower development, causing increases in perianth organ number, decreases in stamen number and anther formation, and apical-basal patterning defects in the gynoecium. The ETTIN gene encodes a protein with homology to DNA binding proteins which bind to auxin response element…
	GO:0010050 vegetative phase change
	GO:0003700 transcription factor activity
	GO:0010158 abaxial cell fate specification
	GO:0006355 regulation of transcription, DNA-dependent
	GO:0009850 auxin metabolic process
AT5G53950.1	GO:0010072 primary shoot apical meristem specification	---	protein_coding CUC2 (CUP-SHAPED COTYLEDON 2); transcription factor Transcriptional activator of the NAC gene family, with CUC1 redundantly required for embryonic apical meristem formation, cotyledon separation and expression of STM. Proper timing of CUC2 expression is required to maintain the phyllotactic pattern initiated in the meristem. CUC2 expression in leaf sinus region is required for serr…
	GO:0010160 formation of organ boundary
	GO:0003700 transcription factor activity
	GO:0048366 leaf development
	GO:0048504 regulation of timing of organ formation
	GO:0010223 secondary shoot formation
AT1G52690.1	GO:0009793 embryonic development ending in seed dormancy	---	protein_coding late embryogenesis abundant protein, putative / LEA protein, putative late embryogenesis abundant protein, putative / LEA protein, putative; FUNCTIONS IN: molecular_function unknown; INVOLVED IN: embryonic development ending in seed dormancy; LOCATED IN: cellular_component unknown; EXPRESSED IN: 9 plant structures; EXPRESSED DURING: dry seed stage, 4 anthesis, LP.04 four leaves vis…
AT3G59030.1	GO:0010231 maintenance of seed dormancy	---	protein_coding TT12 (TRANSPARENT TESTA 12); antiporter/ solute:hydrogen antiporter/ transmembrane transporter/ transporter Encodes a proton antiporter. Involved in the transportation of proanthocyanidin precursors into the vacuole. In vitro transport experiments showed that cyanidin-3-O-glucoside (anthocyanin) was an effective substrate, whereas the proanthocyanidin precursor epicatechin was not …
	GO:0015299 solute:hydrogen antiporter activity
	GO:0010023 proanthocyanidin biosynthetic process
	GO:0009705 plant-type vacuole membrane
AT3G48330.1	GO:0009737 response to abscisic acid stimulus	---	protein_coding PIMT1 (PROTEIN-L-ISOASPARTATE METHYLTRANSFERASE 1); protein-L-isoaspartate (D-aspartate) O-methyltransferase encodes protein-L-isoaspartate methyltransferase. Important for maintaining viability as the seed ages. Involved in germination. PROTEIN-L-ISOASPARTATE METHYLTRANSFERASE 1 (PIMT1); FUNCTIONS IN: protein-L-isoaspartate (D-aspartate) O-methyltransferase activity; INVOLVED IN: …
	GO:0007568 aging
	GO:0006464 protein modification process
	GO:0009845 seed germination
	GO:0009651 response to salt stress
	GO:0004719 protein-L-isoaspartate (D-aspartate) O-methyltransferase activity
AT2G40220.1	GO:0009747 hexokinase-dependent signaling	---	protein_coding ABI4 (ABA INSENSITIVE 4); DNA binding / transcription factor encodes a member of the DREB subfamily A-3 of ERF/AP2 transcription factor family (ABI4). The protein contains one AP2 domain. There is only one member in this family. Involved in abscisic acid (ABA) signal transduction, ABA-mediated glucose response, and hexokinase-dependent sugar responses. Expressed most abundantly in …
	GO:0009744 response to sucrose stimulus
	GO:0009738 abscisic acid mediated signaling pathway
	GO:0048316 seed development
	GO:0031930 mitochondrial signaling pathway
	GO:0003700 transcription factor activity
	GO:0005634 nucleus
	GO:0005983 starch catabolic process
	GO:0009749 response to glucose stimulus
	GO:0010843 promoter binding
	GO:0006355 regulation of transcription, DNA-dependent
	GO:0019433 triglyceride catabolic process
	GO:0006970 response to osmotic stress
	GO:0016563 transcription activator activity
	GO:0009414 response to water deprivation
	GO:0010353 response to trehalose stimulus
AT3G13890.1	GO:0009834 secondary cell wall biogenesis	---	protein_coding ATMYB26 (MYB DOMAIN PROTEIN 26); DNA binding / transcription factor Encodes a putative transcription factor (MYB26). Mutants produces fertile pollen but plants are sterile because anthers do not dehisce. The cellulosic secondary wall thickenings are not formed in the endothecium as they are in non-mutant plants. MYB DOMAIN PROTEIN 26 (ATMYB26); FUNCTIONS IN: transcription factor ac…
	GO:0003700 transcription factor activity
	GO:0005634 nucleus
	GO:0006355 regulation of transcription, DNA-dependent
	GO:0009901 anther dehiscence
	GO:0009739 response to gibberellin stimulus
AT5G42820.2	GO:0048573 photoperiodism, flowering	---	protein_coding U2AF35B; RNA binding / nucleic acid binding / nucleotide binding / zinc ion binding U2 auxiliary factor small subunit. The atU2AF35b protein and its homolog, atU2AF35a, contain most of the conserved domains of hsU2AF35, including the psiRRM, one RS domain, two zinc fingers, and the two regions for interacting with U2AF large subunit. Both proteins lack the stretch of glycines prese…
	GO:0005634 nucleus
	GO:0003723 RNA binding
AT1G04110.1	GO:0042127 regulation of cell proliferation	---	protein_coding SDD1 (STOMATAL DENSITY AND DISTRIBUTION); serine-type endopeptidase Initially identified as a mutation affecting stomatal development and distribution. Encodes a protein similar to serine proteases. STOMATAL DENSITY AND DISTRIBUTION (SDD1); FUNCTIONS IN: serine-type endopeptidase activity; INVOLVED IN: stomatal complex morphogenesis, proteolysis, regulation of cell proliferation; L…
	GO:0004252 serine-type endopeptidase activity
	GO:0006508 proteolysis
	GO:0010103 stomatal complex morphogenesis
	GO:0009897 external side of plasma membrane
AT1G52920.1	GO:0019898 extrinsic to membrane	---	protein_coding GPCR (G PROTEIN COUPLED RECEPTOR); abscisic acid binding / catalytic Encodes a plasma membrane�localized ABA receptor, which interacts with the Gαβγ complex. It has been postulated that the binding of ABA to GCR2 results in the release of the G protein and dissociation of the heterotrimeric complex into Gα and the Gβγ dimer to activate downstream ABA effectors and to trigger the AB…
	GO:0003824 catalytic activity
	GO:0009787 regulation of abscisic acid mediated signaling pathway
	GO:0005886 plasma membrane
	GO:0010231 maintenance of seed dormancy
	GO:0010427 abscisic acid binding
AT3G26790.1	GO:0009733 response to auxin stimulus	---	protein_coding FUS3 (FUSCA 3); DNA binding / transcription activator/ transcription factor Transcriptional factor with high similarity to the B3 region of the VP1/ABI3-like proteins. Full length FUS3 protein binds to the highly conserved RY motif [DNA motif CATGCA(TG)], present in many seed-specific promoters, and the B3 domains of this transcription factor is necessary for the specific interacti…
	GO:0010262 somatic embryogenesis
	GO:0010373 negative regulation of gibberellin biosynthetic process
	GO:0003700 transcription factor activity
	GO:0016563 transcription activator activity
	GO:0010116 positive regulation of abscisic acid biosynthetic process
AT1G14350.1	GO:0003700 transcription factor activity	---	protein_coding FLP (FOUR LIPS); DNA binding / transcription factor Encodes a putative MYB transcription factor involved in stomata development, loss of FLP activity results in a failure of guard mother cells (GMCs) to adopt the guard cell fate, thus they continue to divide resulting in abnormal stomata consisting of clusters of numerous guard cell-like cells. This phenotype is enhanced in double …
	GO:0006355 regulation of transcription, DNA-dependent
	GO:0010052 guard cell differentiation
AT5G14070.1	GO:0048653 anther development	---	protein_coding ROXY2; electron carrier/ protein disulfide oxidoreductase Encodes glutaredoxin ROXY2. ROXY2, together with ROXY1 (AT3G02000), controls anther development. roxy1 roxy2 double mutants are sterile and do not produce pollen. ROXY2; FUNCTIONS IN: electron carrier activity, protein disulfide oxidoreductase activity; INVOLVED IN: anther development, negative regulation of transcription; L…
	GO:0016481 negative regulation of transcription
AT1G12980.1	GO:0009880 embryonic pattern specification	---	protein_coding ESR1 (ENHANCER OF SHOOT REGENERATION 1); DNA binding / protein binding / transcription factor Encodes an AP2/ERF protein, is expressed in a subdomain of meristem stem cells, in lateral organ anlagen, and transiently in the distal domain of organ primordia. It is a member of the ERF (ethylene response factor) subfamily B-1 of ERF/AP2 transcription factor family (ESR1). The protein c…
	GO:0009735 response to cytokinin stimulus
	GO:0048825 cotyledon development
	GO:0003700 transcription factor activity
	GO:0005829 cytosol
	GO:0010084 specification of organ axis polarity
	GO:0006355 regulation of transcription, DNA-dependent
	GO:0005515 protein binding
	GO:0005634 nucleus
AT3G06120.1	GO:0003700 transcription factor activity	---	protein_coding MUTE (MUTE); DNA binding / transcription factor Encodes a basic helix-loop-helix (bHLH) protein that controls meristemoid differentiation during stomatal development. In the absence of MUTE, meristemoids abort after excessive asymmetric divisions and fail to differentiate stomata. MUTE (MUTE); FUNCTIONS IN: transcription factor activity, DNA binding; INVOLVED IN: stomatal complex d…
	GO:0010374 stomatal complex development
	GO:0005634 nucleus

## Sheet: 1912-70
Name	GO terms	GO source	Description (Direct description or transfer from target)
AT5G13710.1	GO:0016126 sterol biosynthetic process	---	protein_coding SMT1 (STEROL METHYLTRANSFERASE 1); sterol 24-C-methyltransferase SMT1 controls the level of cholesterol in plants STEROL METHYLTRANSFERASE 1 (SMT1); FUNCTIONS IN: sterol 24-C-methyltransferase activity; INVOLVED IN: embryonic development ending in seed dormancy, sterol biosynthetic process; LOCATED IN: vacuole; EXPRESSED IN: 23 plant structures; EXPRESSED DURING: 13 growth stages; …
	GO:0009793 embryonic development ending in seed dormancy
	GO:0003838 sterol 24-C-methyltransferase activity
AT5G48160.1	GO:0080022 primary root development	---	protein_coding OBE2 (OBERON2); protein binding / zinc ion binding Encodes a nuclear PHD finger protein that is functionally redundant with OBE1 and plays an important role in the maintenance and/or establishment of the root and shoot apical meristems. OBERON2 (OBE2); FUNCTIONS IN: protein binding, zinc ion binding; INVOLVED IN: embryonic development ending in seed dormancy, root meristem specific…
	GO:0010071 root meristem specification
	GO:0010492 maintenance of shoot apical meristem identity
	GO:0010078 maintenance of root meristem identity
	GO:0010468 regulation of gene expression
	GO:0005634 nucleus
AT2G43410.2	GO:0009553 embryo sac development	---	protein_coding FPA; RNA binding FPA is a gene that regulates flowering time in Arabidopsis via a pathway that is independent of daylength (the autonomous pathway). Mutations in FPA result in extremely delayed flowering. Double mutants with FCA have reduced fertility and single/double mutants have defects in siRNA mediated chromatin silencing. FPA; FUNCTIONS IN: RNA binding; INVOLVED IN: embryonic…
	GO:0009911 positive regulation of flower development
	GO:0009790 embryonic development
	GO:0000785 chromatin
	GO:0003723 RNA binding
	GO:0010228 vegetative to reproductive phase transition of meristem
	GO:0031048 chromatin silencing by small RNA
AT4G24670.1	GO:0080097 L-tryptophan:pyruvate aminotransferase activity	---	protein_coding TAR2 (TRYPTOPHAN AMINOTRANSFERASE RELATED 2); L-tryptophan:2-oxoglutarate aminotransferase/ L-tryptophan:pyruvate aminotransferase/ carbon-sulfur lyase Encodes a protein with similarity to the TAA1 trytophan aminotransferase involved in IAA biosynthesis. Double mutant analyses suggest that this protein is involved in regulating many aspects of plant growth and development from embr…
	GO:0048467 gynoecium development
	GO:0010087 phloem or xylem histogenesis
	GO:0010078 maintenance of root meristem identity
	GO:0080022 primary root development
	GO:0009958 positive gravitropism
	GO:0048825 cotyledon development
	GO:0016846 carbon-sulfur lyase activity
	GO:0009723 response to ethylene stimulus
	GO:0050362 L-tryptophan:2-oxoglutarate aminotransferase activity
	GO:0009684 indoleacetic acid biosynthetic process
	GO:0010588 cotyledon vascular tissue pattern formation
AT3G04680.1	GO:0005849 mRNA cleavage factor complex	---	protein_coding CLPS3 (CLP-SIMILAR PROTEIN 3); binding Encodes a nuclear protein that functions in mRNA processing. Mutations in this gene cause embryo lethality and reduced transmission through the female gametophyte. Over-expression of a CLPS3:TAP protein changes the relative levels of two alternatively processed FCA transcripts. It also causes abnormal phyllotaxy and flower development, early f…
	GO:0048827 phyllome development
	GO:0005488 binding
	GO:0010228 vegetative to reproductive phase transition of meristem
	GO:0009908 flower development
	GO:0006397 mRNA processing
AT2G22250.2	GO:0004069 L-aspartate:2-oxoglutarate aminotransferase activity	---	protein_coding aminotransferase class I and II family protein ASPARTATE AMINOTRANSFERASE (AAT); FUNCTIONS IN: L-aspartate:2-oxoglutarate aminotransferase activity, transferase activity, transferring nitrogenous groups, pyridoxal phosphate binding, catalytic activity; INVOLVED IN: embryonic development ending in seed dormancy; LOCATED IN: chloroplast; EXPRESSED IN: 23 plant structures; EXPRESSED D…
	GO:0009793 embryonic development ending in seed dormancy
AT1G32230.1	GO:0005737 cytoplasm	---	protein_coding RCD1 (RADICAL-INDUCED CELL DEATH1); protein binding Encodes a protein belonging to the (ADP-ribosyl)transferase domain-containing subfamily of WWE protein-protein interaction domain protein family. Superoxide radicals are necessary and sufficient to propagate cell death or lesion formation in rcd1 mutants. Without stress treatment, RCD1 is localized in the nucleus. Under high salt …
	GO:0005515 protein binding
	GO:0042542 response to hydrogen peroxide
	GO:0009816 defense response to bacterium, incompatible interaction
	GO:0010102 lateral root morphogenesis
	GO:0005634 nucleus
	GO:0009867 jasmonic acid mediated signaling pathway
	GO:0000303 response to superoxide
	GO:0012501 programmed cell death
	GO:0010193 response to ozone
	GO:0009414 response to water deprivation
	GO:0009873 ethylene mediated signaling pathway
	GO:0009651 response to salt stress
	GO:0009790 embryonic development
	GO:0006809 nitric oxide biosynthetic process
AT1G72560.1	GO:0006409 tRNA export from nucleus	---	protein_coding PSD (PAUSED); nucleobase, nucleoside, nucleotide and nucleic acid transmembrane transporter/ tRNA binding Encodes a karyopherin, specifically the Arabidopsis ortholog of LOS1/XPOT, a protein that mediates nuclear export of tRNAs in yeast and mammals. PSD is capable of rescuing the tRNA export defect of los1 in S. cerevisiae. psd mutants display disrupted initiation of the shoot api…
	GO:0015932 nucleobase, nucleoside, nucleotide and nucleic acid transmembrane transporter activity
	GO:0000049 tRNA binding
	GO:0010014 meristem initiation
	GO:0009908 flower development
AT1G68050.1	GO:0007623 circadian rhythm	---	protein_coding FKF1 (FLAVIN-BINDING, KELCH REPEAT, F BOX 1); signal transducer/ two-component sensor/ ubiquitin-protein ligase Encodes FKF1, a flavin-binding kelch repeat F box protein, is clock-controlled, regulates transition to flowering. Forms a complex with GI on the CO promoter to regulate CO expression. FLAVIN-BINDING, KELCH REPEAT, F BOX 1 (FKF1); FUNCTIONS IN: ubiquitin-protein ligase ac…
	GO:0009911 positive regulation of flower development
	GO:0009637 response to blue light
	GO:0006511 ubiquitin-dependent protein catabolic process
	GO:0045449 regulation of transcription
	GO:0004842 ubiquitin-protein ligase activity
AT1G07890.3	GO:0009408 response to heat	---	protein_coding APX1 (ascorbate peroxidase 1); L-ascorbate peroxidase Encodes a cytosolic ascorbate peroxidase APX1. Ascorbate peroxidases are enzymes that scavenge hydrogen peroxide in plant cells. Eight types of APX have been described for Arabidopsis: three cytosolic (APX1, APX2, APX6), two chloroplastic types (stromal sAPX, thylakoid tAPX), and three microsomal (APX3, APX4, APX5) isoforms. At …
	GO:0009793 embryonic development ending in seed dormancy
	GO:0016688 L-ascorbate peroxidase activity
	GO:0005829 cytosol
	GO:0000302 response to reactive oxygen species
AT1G19180.1	GO:0009555 pollen development	---	protein_coding JAZ1 (JASMONATE-ZIM-DOMAIN PROTEIN 1); protein binding JAZ1 is a nuclear-localized protein involved in jasmonate signaling. JAZ1 transcript levels rise in response to a jasmonate stimulus. JAZ1 can interact with the COI1 F-box subunit of an SCF E3 ubiquitin ligase in a yeast-two-hybrid assay only in the presence of jasmonate-isoleucine (JA-ILE) or coronatine. Application of jasmona…
	GO:0005634 nucleus
	GO:0009867 jasmonic acid mediated signaling pathway
	GO:0042742 defense response to bacterium
	GO:0005515 protein binding
	GO:0009908 flower development
AT3G63530.1	GO:0046621 negative regulation of organ growth	---	protein_coding BB (BIG BROTHER); protein binding / ubiquitin-protein ligase/ zinc ion binding Encodes a novel E3 ubiquitin ligase that acts as a central negative regulator of Arabidopsis floral organ size. Organ size is limited by restricting the period of proliferative growth, rather than the rate of growth and appears to act in a novel pathway, independent of ANT and JAG. Both mRNA and protein …
	GO:0048437 floral organ development
	GO:0051865 protein autoubiquitination
	GO:0008270 zinc ion binding
	GO:0005515 protein binding
	GO:0004842 ubiquitin-protein ligase activity
AT5G20920.1	GO:0009793 embryonic development ending in seed dormancy	---	protein_coding EIF2 BETA; translation initiation factor protein synthesis initiation factor eIF2 beta EIF2 BETA; FUNCTIONS IN: translation initiation factor activity; INVOLVED IN: embryonic development ending in seed dormancy, translational initiation; LOCATED IN: plasma membrane; EXPRESSED IN: 24 plant structures; EXPRESSED DURING: 15 growth stages; CONTAINS InterPro DOMAIN/s: Translation initia…
	GO:0006413 translational initiation
	GO:0003743 translation initiation factor activity
AT5G11260.1	GO:0010099 regulation of photomorphogenesis	---	protein_coding HY5 (ELONGATED HYPOCOTYL 5); DNA binding / double-stranded DNA binding / transcription factor Basic leucine zipper (bZIP) transcription factor. Nuclear localization. Involved in light-regulated transcriptional activation of G-box-containing promoters. Negatively regulated by Cop1. Although cytokinins do not appear to affect the gene's promoter activity, they appear to stabilize the…
	GO:0031539 positive regulation of anthocyanin metabolic process
	GO:0009737 response to abscisic acid stimulus
	GO:0009740 gibberellic acid mediated signaling pathway
	GO:0003700 transcription factor activity
	GO:0005634 nucleus
	GO:0010218 response to far red light
	GO:0006355 regulation of transcription, DNA-dependent
	GO:0010017 red or far-red light signaling pathway
	GO:0010114 response to red light
	GO:0003690 double-stranded DNA binding
	GO:0010224 response to UV-B
AT5G57360.2	GO:0043153 entrainment of circadian clock by photoperiod	---	protein_coding ZTL (ZEITLUPE); protein binding / ubiquitin-protein ligase Encodes clock-associated PAS protein ZTL; Also known as FKF1-like protein 2 or ADAGIO1(ADO1). A protein containing a PAS domain ZTL contributes to the plant fitness (carbon fixation, biomass) by influencing the circadian clock period. ZTL is the F-box component of an SCF complex implicated in the degradation of TOC1. ZEITLU…
	GO:0009882 blue light photoreceptor activity
	GO:0009908 flower development
	GO:0005634 nucleus
	GO:0031146 SCF-dependent proteasomal ubiquitin-dependent protein catabolic process
	GO:0019005 SCF ubiquitin ligase complex
	GO:0005515 protein binding
	GO:0010114 response to red light
	GO:0004842 ubiquitin-protein ligase activity
	GO:0005829 cytosol
AT3G26744.1	GO:0003700 transcription factor activity	---	protein_coding ICE1 (INDUCER OF CBF EXPRESSION 1); DNA binding / transcription activator/ transcription factor Encodes a MYC-like bHLH transcriptional activator that binds specifically to the MYC recognition sequences in the CBF3 promoter. Mutants are defective in cold-regulated gene expression. Cold stress triggers protein degradation of nuclear GFPICE1 protein, and the RING finger protein HOS1 …
	GO:0005634 nucleus
	GO:0010440 stomatal lineage progression
	GO:0045941 positive regulation of transcription
	GO:0016563 transcription activator activity
	GO:0050826 response to freezing
AT1G58210.1	GO:0009793 embryonic development ending in seed dormancy	---	protein_coding EMB1674 (EMBRYO DEFECTIVE 1674) EMBRYO DEFECTIVE 1674 (EMB1674); FUNCTIONS IN: molecular_function unknown; INVOLVED IN: embryonic development ending in seed dormancy; EXPRESSED IN: leaf whorl, petal, male gametophyte, flower, pollen tube; EXPRESSED DURING: L mature pollen stage, M germinated pollen stage, 4 anthesis, petal differentiation and expansion stage; CONTAINS InterPro DOMA…
AT1G09530.1	GO:0031539 positive regulation of anthocyanin metabolic process	---	protein_coding PIF3 (PHYTOCHROME INTERACTING FACTOR 3); DNA binding / protein binding / transcription factor/ transcription regulator Transcription factor interacting with photoreceptors phyA and phyB. Forms a ternary complex in vitro with G-box element of the promoters of LHY, CCA1. Acts as a negative regulator of phyB signalling. It degrades rapidly after irradiation of dark grown seedlings in …
	GO:0009740 gibberellic acid mediated signaling pathway
	GO:0003700 transcription factor activity
	GO:0005634 nucleus
	GO:0009704 de-etiolation
	GO:0005515 protein binding
	GO:0010017 red or far-red light signaling pathway
AT3G12080.1	GO:0009793 embryonic development ending in seed dormancy	---	protein_coding emb2738 (embryo defective 2738); GTP binding embryo defective 2738 (emb2738); FUNCTIONS IN: GTP binding; INVOLVED IN: embryonic development ending in seed dormancy; LOCATED IN: chloroplast; EXPRESSED IN: 21 plant structures; EXPRESSED DURING: 13 growth stages; CONTAINS InterPro DOMAIN/s: GTP-binding (InterPro:IPR005289), Small GTP-binding protein (InterPro:IPR005225), GTP1/OBG (Int…
	GO:0005525 GTP binding
AT5G54650.1	GO:0009524 phragmoplast	---	protein_coding Fh5 (FORMIN HOMOLOGY5); actin binding Encodes a protein with similarity to formins that is involved in cytokinesis. Loss of function mutations exhibit delayed cellularization during endosperm development. FH5 is expressed in the endosperm and the protein localizes to the cell plate. FORMIN HOMOLOGY5 (Fh5); FUNCTIONS IN: actin binding; INVOLVED IN: actin nucleation, actin filament p…
	GO:0045010 actin nucleation
	GO:0005618 cell wall
	GO:0009960 endosperm development
	GO:0003779 actin binding
	GO:0030041 actin filament polymerization
AT2G44060.1	GO:0046686 response to cadmium ion	---	protein_coding late embryogenesis abundant family protein / LEA family protein late embryogenesis abundant family protein / LEA family protein; FUNCTIONS IN: molecular_function unknown; INVOLVED IN: embryonic development ending in seed dormancy, response to cadmium ion, response to desiccation; LOCATED IN: plasma membrane, membrane; EXPRESSED IN: 25 plant structures; EXPRESSED DURING: 13 growth s…
	GO:0009269 response to desiccation
	GO:0009793 embryonic development ending in seed dormancy
	GO:0005886 plasma membrane
AT2G02560.1	GO:0009733 response to auxin stimulus	---	protein_coding CAND1 (CULLIN-ASSOCIATED AND NEDDYLATION DISSOCIATED); binding Arabidopsis thaliana homolog of human CAND1 (cullin-associated and neddylation-dissociated). Putative similarity to TBP-interacting protein TIP120. Ubiquitously expressed in plant tissues throughout development. T-DNA insertion mutant plants were completely sterile and resistant to sirtinol and auxin, but not to gibbere…
	GO:0010051 xylem and phloem pattern formation
	GO:0010228 vegetative to reproductive phase transition of meristem
AT5G57930.2	GO:0009793 embryonic development ending in seed dormancy	---	protein_coding APO2 (ACCUMULATION OF PHOTOSYSTEM ONE 2) ACCUMULATION OF PHOTOSYSTEM ONE 2 ACCUMULATION OF PHOTOSYSTEM ONE 2 (APO2); FUNCTIONS IN: molecular_function unknown; INVOLVED IN: embryonic development ending in seed dormancy; LOCATED IN: chloroplast; EXPRESSED IN: 21 plant structures; EXPRESSED DURING: 13 growth stages; CONTAINS InterPro DOMAIN/s: Protein of unknown function DUF794, plant…
AT4G26740.1	GO:0009793 embryonic development ending in seed dormancy	---	protein_coding ATS1 (ARABIDOPSIS THALIANA SEED GENE 1); calcium ion binding Gene is expressed preferentially in the embryo, has similarity to a rice ABA-responsive gene, EFA27. ARABIDOPSIS THALIANA SEED GENE 1 (ATS1); FUNCTIONS IN: calcium ion binding; INVOLVED IN: embryonic development ending in seed dormancy, response to abscisic acid stimulus; LOCATED IN: cellular_component unknown; EXPRESSED …
	GO:0034389 lipid particle organization
	GO:0009737 response to abscisic acid stimulus
	GO:0005509 calcium ion binding
AT3G08010.1	GO:0009658 chloroplast organization	---	protein_coding ATAB2; RNA binding Encodes a chloroplast-localized protein ATAB2. ATAB2 is involved in the biogenesis of Photosystem I and II. ATAB2 has A/U-rich RNA-binding activity and presumably functions as an activator of translation with targets at PS I and PS II. ATAB2; FUNCTIONS IN: RNA binding; INVOLVED IN: de-etiolation, chloroplast organization, translation; LOCATED IN: chloroplast; EXP…
	GO:0003723 RNA binding
	GO:0009704 de-etiolation
	GO:0006412 translation
AT2G34570.1	GO:0009793 embryonic development ending in seed dormancy	---	protein_coding MEE21 (maternal effect embryo arrest 21) maternal effect embryo arrest 21 (MEE21); FUNCTIONS IN: molecular_function unknown; INVOLVED IN: embryonic development ending in seed dormancy; EXPRESSED IN: 20 plant structures; EXPRESSED DURING: 13 growth stages; CONTAINS InterPro DOMAIN/s: Protein of unknown function DUF652 (InterPro:IPR006984); Has 510 Blast hits to 510 proteins in 150 s…
AT1G65620.1	GO:0048441 petal development	---	protein_coding AS2 (ASYMMETRIC LEAVES 2); protein binding required for formation of a symmetric flat leaf lamina, encodes a member of a family of proteins characterized by cysteine repeats and a leucine zipper; involved in KNOX gene regulation. Acts together with ASL1 in proximal-distal symmetry determination. Forms a complex with AS1 that binds to the BP promoter and leads to silencing of BP. AS…
	GO:0009944 polarity specification of adaxial/abaxial axis
	GO:0005634 nucleus
	GO:0009954 proximal/distal pattern formation
	GO:0005515 protein binding
	GO:0009799 specification of symmetry
AT5G37055.1	GO:0048638 regulation of developmental growth	---	protein_coding SEF (SERRATED LEAVES AND EARLY FLOWERING) Encodes SERRATED LEAVES AND EARLY FLOWERING (SEF), an Arabidopsis homolog of the yeast SWC6 protein, a conserved subunit of the SWR1/SRCAP complex. SEF loss-of-function mutants have a pleiotropic phenotype characterized by serrated leaves, frequent absence of inflorescence internodes, bushy aspect, and flowers with altered number and size o…
	GO:0005634 nucleus
	GO:0042742 defense response to bacterium
	GO:0009909 regulation of flower development
AT5G55630.1	GO:0015271 outward rectifier potassium channel activity	---	protein_coding ATKCO1; calcium-activated potassium channel/ ion channel/ outward rectifier potassium channel Encodes AtTPK1 (KCO1), a member of the Arabidopsis thaliana K+ channel family of AtTPK/KCO proteins. AtTPK1 is targeted to the vacuolar membrane. Forms homomeric ion channels in vivo. Voltage-independent and Ca2+-activated K+ channel. Activated by 14-3-3 proteins. ATKCO1; FUNCTIONS IN: out…
	GO:0051260 protein homooligomerization
	GO:0005774 vacuolar membrane
	GO:0030007 cellular potassium ion homeostasis
	GO:0010119 regulation of stomatal movement
	GO:0010029 regulation of seed germination
	GO:0015269 calcium-activated potassium channel activity
AT5G22370.1	GO:0009793 embryonic development ending in seed dormancy	---	protein_coding QQT1 (QUATRE-QUART 1); ATP binding / nucleotide binding Encodes QQT1. Required for early embryo development. qqt1 mutant lines are embryo-defective. Participates in the organization of microtubules during cell division. Interacts with QQT2 (encoded by AT4G21800). QUATRE-QUART 1 (QQT1); FUNCTIONS IN: nucleotide binding, ATP binding; INVOLVED IN: embryonic development ending in seed …
	GO:0005874 microtubule
	GO:0005524 ATP binding
	GO:0051301 cell division
AT3G15030.1	GO:0030154 cell differentiation	---	protein_coding TCP4 (TCP family transcription factor 4); transcription factor Arabidopsis thaliana TCP family transcription factor. Regulated by miR319. Involved in heterchronic regulation of leaf differentiation. TCP family transcription factor 4 (TCP4); FUNCTIONS IN: transcription factor activity; INVOLVED IN: in 6 processes; LOCATED IN: cellular_component unknown; EXPRESSED IN: 19 plant struct…
	GO:0003700 transcription factor activity
	GO:0009965 leaf morphogenesis
	GO:0009793 embryonic development ending in seed dormancy
	GO:0045449 regulation of transcription
	GO:0045962 positive regulation of development, heterochronic
AT2G38280.1	GO:0005792 microsome	---	protein_coding FAC1 (EMBRYONIC FACTOR1); AMP deaminase Encodes a protein with in vitro AMP deaminase activity that is involved in embryogenesis. Homozygous mutant embryos fail to develop past the zygote stage. EMBRYONIC FACTOR1 (FAC1); FUNCTIONS IN: AMP deaminase activity; INVOLVED IN: embryonic development ending in seed dormancy, purine ribonucleoside monophosphate biosynthetic process; LOCATED…
	GO:0005634 nucleus
	GO:0009793 embryonic development ending in seed dormancy
	GO:0003876 AMP deaminase activity
	GO:0005829 cytosol
	GO:0009168 purine ribonucleoside monophosphate biosynthetic process
AT5G17690.1	GO:0010048 vernalization response	---	protein_coding TFL2 (TERMINAL FLOWER 2); DNA binding / methylated histone residue binding Regulates the meristem response to light signals and the maintenance of inflorescence meristem identity. Influences developmental processes controlled by APETALA1. TFL2 silences specific genes within euchromatin but not genes positioned in heterochromatin. TFL2 protein localized preferentially to euchromatic…
	GO:0048573 photoperiodism, flowering
	GO:0009825 multidimensional cell growth
	GO:0035064 methylated histone residue binding
	GO:0048364 root development
	GO:0006325 chromatin organization
	GO:0006342 chromatin silencing
	GO:0009910 negative regulation of flower development
	GO:0000791 euchromatin
	GO:0010016 shoot morphogenesis
	GO:0003677 DNA binding
	GO:0005720 nuclear heterochromatin
AT1G48410.2	GO:0009733 response to auxin stimulus	---	protein_coding AGO1 (ARGONAUTE 1); endoribonuclease/ miRNA binding / protein binding / siRNA binding Encodes an RNA Slicer that selectively recruits microRNAs and siRNAs. There is currently no evidence that AGO1 Slicer is in a high molecular weight RNA-induced silencing complex (RISC). Mutants are defective in post-transcriptional gene silencing and have pleiotropic developmental and morphologica…
	GO:0048830 adventitious root development
	GO:0035198 miRNA binding
	GO:0005829 cytosol
	GO:0035195 gene silencing by miRNA
	GO:0005634 nucleus
	GO:0009965 leaf morphogenesis
	GO:0004521 endoribonuclease activity
	GO:0009850 auxin metabolic process
	GO:0010218 response to far red light
	GO:0009793 embryonic development ending in seed dormancy
	GO:0005515 protein binding
	GO:0016246 RNA interference
	GO:0009616 virus induced gene silencing
	GO:0035197 siRNA binding
AT5G51230.1	GO:0003700 transcription factor activity	---	protein_coding EMF2 (EMBRYONIC FLOWER 2); DNA binding / transcription factor Polycomb group protein with zinc finger domain involved in negative regulation of reproductive development. Forms a complex with FIE, CLF, and MSI1. This complex modulates the expression of target genes including AG, PI and AP3. EMBRYONIC FLOWER 2 (EMF2); FUNCTIONS IN: transcription factor activity, DNA binding; INVOLVED…
	GO:0006349 regulation of gene expression by genetic imprinting
	GO:0009910 negative regulation of flower development
	GO:0005634 nucleus
AT1G08260.1	GO:0003887 DNA-directed DNA polymerase activity	---	protein_coding TIL1 (TILTED 1); DNA binding / DNA-directed DNA polymerase/ nucleic acid binding / nucleotide binding / zinc ion binding Similar to POL2A, DNA polymerase epsilon catalytic subunit. Essential for Arabidopsis growth. Null homozygotes are embryo lethal, partial loss of function alleles show embryo patterning defects such as root pole displacement. Delayed progression through cell cycl…
	GO:0009793 embryonic development ending in seed dormancy
	GO:0008622 epsilon DNA polymerase complex
	GO:0045750 positive regulation of S phase of mitotic cell cycle
AT4G30200.2	GO:0031519 PcG protein complex	---	protein_coding Encodes a protein with similarity to VRN5 and VIN3.Contains both a fibronectin III and PHD finger domain. VEL1 is a part of a polycomb repressive complex (PRC2) that is involved in epigenetic silencing of the FLC flowering locus. VERNALIZATION5/VIN3-LIKE (VEL1); FUNCTIONS IN: molecular_function unknown; INVOLVED IN: vegetative to reproductive phase transition; LOCATED IN: PcG prote…
	GO:0010228 vegetative to reproductive phase transition of meristem
AT4G34710.1	GO:0009737 response to abscisic acid stimulus	---	protein_coding ADC2 (ARGININE DECARBOXYLASE 2); arginine decarboxylase encodes a arginine decarboxylase (ADC), a rate-limiting enzyme that catalyzes the first step of polyamine (PA) biosynthesis via ADC pathway in Arabidopsis thaliana. Arabidopsis genome has two ADC paralogs, ADC1 and ADC2. ADC2 is stress-inducible (osmotic stress). Double mutant analysis showed that ADC genes are essential for t…
	GO:0009753 response to jasmonic acid stimulus
	GO:0008792 arginine decarboxylase activity
	GO:0048316 seed development
	GO:0009446 putrescine biosynthetic process
	GO:0009611 response to wounding
	GO:0009409 response to cold
	GO:0009651 response to salt stress
	GO:0006979 response to oxidative stress
AT4G33495.1	GO:0008285 negative regulation of cell proliferation	---	protein_coding RPD1 (ROOT PRIMORDIUM DEFECTIVE 1); ubiquitin thiolesterase A member of the RPD gene family - there are13 annotated genes and one EST encoding RPD1-like proteins in Arabidopsis. Shows no homology to any protein of known function. Abundant expression found in the shoot apex and the root. rpd1 mutant is a temperature-sensitive mutant isolated on the basis of the impairment in adventi…
	GO:0010102 lateral root morphogenesis
AT1G55540.2	GO:0009793 embryonic development ending in seed dormancy	---	protein_coding emb1011 (embryo defective 1011) embryo defective 1011 (emb1011); FUNCTIONS IN: molecular_function unknown; INVOLVED IN: embryonic development ending in seed dormancy; LOCATED IN: cellular_component unknown; EXPRESSED IN: 23 plant structures; EXPRESSED DURING: 12 growth stages; Has 49542 Blast hits to 26713 proteins in 1228 species: Archae - 63; Bacteria - 13220; Metazoa - 18104; Fu…
AT3G20070.1	GO:0009793 embryonic development ending in seed dormancy	---	protein_coding TTN9 (TITAN9) Encodes a plant-specific protein of unknown function. Mutant embryos contain at most four small cells. The endosperm nucleoli are enlarged. Gene is expressed in siliques based on EST information. TITAN9 (TTN9); FUNCTIONS IN: molecular_function unknown; INVOLVED IN: embryonic development ending in seed dormancy, endosperm development; LOCATED IN: cellular_component unk…
	GO:0009960 endosperm development
AT5G27540.1	GO:0009793 embryonic development ending in seed dormancy	---	protein_coding MIRO1 (Miro-related GTP-ase 1); GTP binding Encodes a protein with similarity to GTPases that is localized to the mitochondrion. Involved in embryogenesis, pollen tube growth and required for mitochondrial development. Miro-related GTP-ase 1 (MIRO1); FUNCTIONS IN: GTP binding; INVOLVED IN: embryonic development ending in seed dormancy, embryonic development, pollen tube growth, mit…
	GO:0009860 pollen tube growth
	GO:0005739 mitochondrion
	GO:0007005 mitochondrion organization
AT5G23670.1	GO:0005783 endoplasmic reticulum	---	protein_coding LCB2; protein binding / serine C-palmitoyltransferase Encodes the LCB2 subunit of serine palmitoyltransferase, an enzyme involved in sphingosine biosynthesis. The protein is localized to the endoplasmic reticulum. LCB2; FUNCTIONS IN: protein binding, serine C-palmitoyltransferase activity; INVOLVED IN: sphingosine biosynthetic process, photomorphogenesis, pollen development, sphing…
	GO:0009555 pollen development
	GO:0016020 membrane
	GO:0004758 serine C-palmitoyltransferase activity
	GO:0005515 protein binding
	GO:0046512 sphingosine biosynthetic process
	GO:0009640 photomorphogenesis
AT4G02570.1	GO:0009733 response to auxin stimulus	---	protein_coding ATCUL1 (ARABIDOPSIS THALIANA CULLIN 1); protein binding Encodes a cullin that is a component of SCF ubiquitin ligase complexes involved in mediating responses to auxin and jasmonic acid. Homozygous auxin-resistant mutants arrest growth soon after germination, lacking a root and hypocotyl. Heterozygotes display a variety of phenotypes consistent with impaired auxin response. ARABIDO…
	GO:0009524 phragmoplast
	GO:0005819 spindle
	GO:0005515 protein binding
	GO:0010265 SCF complex assembly
	GO:0009867 jasmonic acid mediated signaling pathway
	GO:0042752 regulation of circadian rhythm
	GO:0000151 ubiquitin ligase complex
	GO:0009793 embryonic development ending in seed dormancy
	GO:0000794 condensed nuclear chromosome
	GO:0007049 cell cycle
AT5G62640.3	GO:0048573 photoperiodism, flowering	---	protein_coding proline-rich family protein nuclear targeted protein involved in flowering time regulation that affects flowering time independent of FLC proline-rich family protein; FUNCTIONS IN: molecular_function unknown; INVOLVED IN: photoperiodism, flowering; LOCATED IN: nucleus; EXPRESSED IN: 26 plant structures; EXPRESSED DURING: 15 growth stages.
	GO:0005634 nucleus
AT1G02090.1	GO:0009640 photomorphogenesis	---	protein_coding FUS5 (FUSCA 5); MAP kinase kinase encodes a phosphoprotein that is a subunit of the COP9 signalosome. Mutants exhibit constitutive photomorphogenic phenotype. FUSCA 5 (FUS5); FUNCTIONS IN: MAP kinase kinase activity; INVOLVED IN: cullin deneddylation, signalosome assembly, photomorphogenesis; LOCATED IN: signalosome, nucleus; EXPRESSED IN: 22 plant structures; EXPRESSED DURING: 13 …
	GO:0010387 signalosome assembly
	GO:0010388 cullin deneddylation
	GO:0004708 MAP kinase kinase activity
	GO:0008180 signalosome
AT5G62000.1	GO:0010150 leaf senescence	---	protein_coding ARF2 (AUXIN RESPONSE FACTOR 2); protein binding / transcription factor Encodes an auxin response factor. Mutants have many defects including enlarged rosette leaves, reduced fertility, later senescence, hypocotyl elongation defects, enlarged seeds and enlarged cotyledons. May not mediate auxin effects. Increase in seed size due to increased cell proliferation. AUXIN RESPONSE FACTOR…
	GO:0008285 negative regulation of cell proliferation
	GO:0003700 transcription factor activity
	GO:0009911 positive regulation of flower development
	GO:0045892 negative regulation of transcription, DNA-dependent
	GO:0005515 protein binding
	GO:0048481 ovule development
	GO:0010227 floral organ abscission
	GO:0010047 fruit dehiscence
AT3G01610.1	GO:0009793 embryonic development ending in seed dormancy	---	protein_coding CDC48C; ATP binding / ATPase/ nucleoside-triphosphatase/ nucleotide binding AAA-type ATPase - Over 90% homologous to CDC48a CDC48C; FUNCTIONS IN: nucleoside-triphosphatase activity, ATPase activity, nucleotide binding, ATP binding; INVOLVED IN: embryonic development ending in seed dormancy; EXPRESSED IN: 21 plant structures; EXPRESSED DURING: 11 growth stages; CONTAINS InterPro DOM…
	GO:0016887 ATPase activity
AT4G19350.1	GO:0009793 embryonic development ending in seed dormancy	---	protein_coding EMB3006 (embryo defective 3006) embryo defective 3006 (EMB3006); FUNCTIONS IN: molecular_function unknown; INVOLVED IN: embryonic development ending in seed dormancy; LOCATED IN: cellular_component unknown; EXPRESSED IN: 22 plant structures; EXPRESSED DURING: 13 growth stages; Has 22 Blast hits to 22 proteins in 8 species: Archae - 0; Bacteria - 0; Metazoa - 3; Fungi - 2; Plants - …
AT2G45190.1	GO:0009944 polarity specification of adaxial/abaxial axis	---	protein_coding AFO (ABNORMAL FLORAL ORGANS); protein binding / transcription factor/ transcription regulator Encodes a member of the YABBY family of transcriptional regulators that is involved in abaxial cell type specification in leaves and fruits. YAB1 acts in a non-cell autonomous fashion within the meristem to affect phyllotactic patterning. The non-autonomous effect on the central region of …
	GO:0010154 fruit development
	GO:0010159 specification of organ position
	GO:0010158 abaxial cell fate specification
	GO:0005634 nucleus
	GO:0003700 transcription factor activity
	GO:0009933 meristem structural organization
	GO:0005515 protein binding
	GO:0009909 regulation of flower development
AT2G21540.1	GO:0006810 transport	---	protein_coding SFH3 (SEC14-LIKE 3); phosphatidylinositol transporter SEC14-LIKE 3 (SFH3); FUNCTIONS IN: phosphatidylinositol transporter activity; INVOLVED IN: flower development, transport; LOCATED IN: intracellular; EXPRESSED IN: 25 plant structures; EXPRESSED DURING: 17 growth stages; CONTAINS InterPro DOMAIN/s: Cellular retinaldehyde-binding/triple function, C-terminal (InterPro:IPR001251), C…
	GO:0009908 flower development
	GO:0008526 phosphatidylinositol transporter activity
AT1G30330.2	GO:0009733 response to auxin stimulus	---	protein_coding ARF6 (AUXIN RESPONSE FACTOR 6); transcription factor Encodes a member of the auxin response factor family. Mediates auxin response via expression of auxin regulated genes. Acts redundantly with ARF8 to control stamen elongation and flower maturation. Expression of ARF6 is controlled by miR167. AUXIN RESPONSE FACTOR 6 (ARF6); FUNCTIONS IN: transcription factor activity; INVOLVED IN:…
	GO:0003700 transcription factor activity
	GO:0009908 flower development
	GO:0006355 regulation of transcription, DNA-dependent
AT1G24260.2	GO:0006355 regulation of transcription, DNA-dependent	---	protein_coding SEP3 (SEPALLATA3); DNA binding / protein binding / transcription factor Member of the MADs box transcription factor family. SEP3 is redundant with SEP1 and 2. Flowers of SEP1/2/3 triple mutants show a conversion of petals and stamens to sepals.SEP3 forms heterotetrameric complexes with other MADS box family members and binds to the CArG box motif. SEPALLATA3 (SEP3); FUNCTIONS IN: p…
	GO:0003700 transcription factor activity
	GO:0001708 cell fate specification
	GO:0010093 specification of floral organ identity
	GO:0048833 specification of floral organ number
	GO:0005515 protein binding
	GO:0048481 ovule development
AT2G40300.1	GO:0006879 cellular iron ion homeostasis	---	protein_coding ATFER4 (ferritin 4); binding / ferric iron binding / oxidoreductase/ transition metal ion binding Encodes FERRITIN 4, AtFER4. Ferritins are a class of 24-mer multi-meric proteins found in all kingdoms of life. Function as the main iron store in mammals. Evidence suggests that Arabidopsis ferritins are essential to protect cells against oxidative damage, but they do not constitute t…
	GO:0048366 leaf development
	GO:0000302 response to reactive oxygen species
	GO:0008199 ferric iron binding
	GO:0006826 iron ion transport
	GO:0010039 response to iron ion
	GO:0009908 flower development
	GO:0015979 photosynthesis
	GO:0009507 chloroplast
AT4G21190.1	GO:0009793 embryonic development ending in seed dormancy	---	protein_coding emb1417 (embryo defective 1417) embryo defective 1417 (emb1417); FUNCTIONS IN: molecular_function unknown; INVOLVED IN: embryonic development ending in seed dormancy; EXPRESSED IN: 21 plant structures; EXPRESSED DURING: 13 growth stages; CONTAINS InterPro DOMAIN/s: Pentatricopeptide repeat (InterPro:IPR002885); BEST Arabidopsis thaliana protein match is: pentatricopeptide (PPR) rep…
AT1G04635.1	GO:0009793 embryonic development ending in seed dormancy	---	protein_coding EMB1687 (EMBRYO DEFECTIVE 1687); ribonuclease P/ ribonuclease EMBRYO DEFECTIVE 1687 (EMB1687); FUNCTIONS IN: ribonuclease activity, ribonuclease P activity; INVOLVED IN: embryonic development ending in seed dormancy, tRNA processing; LOCATED IN: vacuole; CONTAINS InterPro DOMAIN/s: Ribonuclease P-related (InterPro:IPR002759); Has 168 Blast hits to 168 proteins in 86 species: Archae…
	GO:0004526 ribonuclease P activity
	GO:0008033 tRNA processing
AT1G12910.1	GO:0009718 anthocyanin biosynthetic process	---	protein_coding ATAN11 (ANTHOCYANIN11); nucleotide binding Encodes a protein with similarity to the petunia WD repeat protein an11. ANTHOCYANIN11 (ATAN11); FUNCTIONS IN: nucleotide binding; INVOLVED IN: photoperiodism, flowering, anthocyanin biosynthetic process, entrainment of circadian clock by photoperiod; LOCATED IN: cellular_component unknown; EXPRESSED IN: 23 plant structures; EXPRESSED DURI…
	GO:0043153 entrainment of circadian clock by photoperiod
	GO:0048573 photoperiodism, flowering
	GO:0000166 nucleotide binding
AT2G14680.2	GO:0009793 embryonic development ending in seed dormancy	---	protein_coding myosin heavy chain-related maternal effect embryo arrest 13 (MEE13); FUNCTIONS IN: molecular_function unknown; INVOLVED IN: embryonic development ending in seed dormancy; LOCATED IN: cellular_component unknown; EXPRESSED IN: 24 plant structures; EXPRESSED DURING: 15 growth stages.
AT4G31120.1	GO:0008276 protein methyltransferase activity	---	protein_coding SKB1 (SHK1 BINDING PROTEIN 1); protein methyltransferase Involved in vernalization. Required for epigenetic silencing of FLC, and for vernalization-mediated histone modification. SHK1 BINDING PROTEIN 1 (SKB1); FUNCTIONS IN: protein methyltransferase activity; INVOLVED IN: positive regulation of vernalization response, regulation of flower development; LOCATED IN: cytoplasm; EXPRESS…
	GO:0009909 regulation of flower development
	GO:0010220 positive regulation of vernalization response
AT5G10330.1	GO:0009793 embryonic development ending in seed dormancy	---	protein_coding HPA1 (HISTIDINOL PHOSPHATE AMINOTRANSFERASE 1); histidinol-phosphate transaminase Encodes histidinol-phosphate aminotransferase that catalyzes the eighth step in histidine biosynthesis. Loss of function mutations are embryo lethal. HISTIDINOL PHOSPHATE AMINOTRANSFERASE 1 (HPA1); FUNCTIONS IN: histidinol-phosphate transaminase activity; INVOLVED IN: embryonic development ending in s…
	GO:0000105 histidine biosynthetic process
	GO:0004400 histidinol-phosphate transaminase activity
AT3G21220.1	GO:0010227 floral organ abscission	---	protein_coding ATMKK5 (ARABIDOPSIS THALIANA MITOGEN-ACTIVATED PROTEIN KINASE KINASE 5); MAP kinase kinase/ kinase Encodes a mitogen-activated kinase kinase, dual specific protein kinase that is expressed in vegetative tissues and floral buds. Involved in innate immunity. This protein activates MPK3/MPK6 and early-defense genes redundantly with MKK4.In plants with both MKK5 and MKK6 levels reduced…
	GO:0009814 defense response, incompatible interaction
	GO:0004708 MAP kinase kinase activity
AT1G43850.1	GO:0009909 regulation of flower development	---	protein_coding SEU (seuss); DNA binding / protein binding / protein heterodimerization/ transcription cofactor Encodes a transcriptional co-regulator of AGAMOUS, that functions with LEUNIG to repress AG in the outer floral whorls. seuss (SEU); FUNCTIONS IN: protein binding, transcription cofactor activity, protein heterodimerization activity, DNA binding; INVOLVED IN: multicellular organismal dev…
	GO:0046982 protein heterodimerization activity
	GO:0003712 transcription cofactor activity
	GO:0003677 DNA binding
AT1G06220.2	GO:0016607 nuclear speck	---	protein_coding MEE5 (MATERNAL EFFECT EMBRYO ARREST 5); GTP binding / GTPase/ translation elongation factor/ translation factor, nucleic acid binding Encodes a protein with similarity to splicing factor Snu114. Snu114 is thought to be involved in activation of the splicosome. Loss of GFA1 function results in reduced female fertility. Approximately 50% of ovules abort due to defects in the female g…
	GO:0045694 regulation of embryo sac egg cell differentiation
	GO:0009793 embryonic development ending in seed dormancy
	GO:0003746 translation elongation factor activity
AT5G61410.1	GO:0005975 carbohydrate metabolic process	---	protein_coding RPE; catalytic/ ribulose-phosphate 3-epimerase Arabidopsis thaliana ribulose-5-phosphate-3-epimerase mRNA RPE; FUNCTIONS IN: ribulose-phosphate 3-epimerase activity, catalytic activity; INVOLVED IN: embryonic development ending in seed dormancy, response to cold, carbohydrate metabolic process; LOCATED IN: in 6 components; EXPRESSED IN: 25 plant structures; EXPRESSED DURING: 16 gro…
	GO:0010319 stromule
	GO:0009624 response to nematode
	GO:0009793 embryonic development ending in seed dormancy
	GO:0009409 response to cold
	GO:0004750 ribulose-phosphate 3-epimerase activity
AT1G11870.2	GO:0006434 seryl-tRNA aminoacylation	---	protein_coding SRS (SERYL-TRNA SYNTHETASE); serine-tRNA ligase Seryl-tRNA synthetase targeted to chloroplasts and mitochondria. Its inactivation causes developmental arrest of chloroplasts and mitochondria in Nicotiana benthamiana. SERYL-TRNA SYNTHETASE (SRS); FUNCTIONS IN: serine-tRNA ligase activity; INVOLVED IN: chloroplast organization, mitochondrion organization, tRNA aminoacylation, seryl-t…
	GO:0004828 serine-tRNA ligase activity
	GO:0005739 mitochondrion
	GO:0009658 chloroplast organization
	GO:0048481 ovule development
	GO:0007005 mitochondrion organization
	GO:0009507 chloroplast
AT1G65480.1	GO:0005737 cytoplasm	---	protein_coding FT (FLOWERING LOCUS T); phosphatidylethanolamine binding / protein binding FT, together with LFY, promotes flowering and is antagonistic with its homologous gene, TERMINAL FLOWER1 (TFL1). FT is expressed in leaves and is induced by long day treatment. Either the FT mRNA or protein is translocated to the shoot apex where it induces its own expression. Recent data suggests that FT pr…
	GO:0048573 photoperiodism, flowering
	GO:0008429 phosphatidylethanolamine binding
	GO:0005634 nucleus
	GO:0005515 protein binding
	GO:0009911 positive regulation of flower development
AT5G61150.1	GO:0010048 vernalization response	---	protein_coding VIP4 (VERNALIZATION INDEPENDENCE 4); protein binding Encodes highly hydrophilic protein involved in positively regulating FLC expression. Mutants are early flowering and show a loss of FLC expression in the absence of cold. VERNALIZATION INDEPENDENCE 4 (VIP4); FUNCTIONS IN: protein binding; INVOLVED IN: negative regulation of flower development, vernalization response; LOCATED IN: …
	GO:0005829 cytosol
	GO:0009910 negative regulation of flower development
	GO:0005515 protein binding
AT5G60410.2	GO:0005634 nucleus	---	protein_coding SIZ1; DNA binding / SUMO ligase Encodes a plant small ubiquitin-like modifier (SUMO) E3 ligase that is a focal controller of Pi starvation-dependent responses. Also required for SA and PAD4-mediated R gene signalling, which in turn confers innate immunity in Arabidopsis. Also involved in the regulation of plant growth, drought responses and freezing tolerance. This latter effect is…
	GO:0009910 negative regulation of flower development
	GO:0019789 SUMO ligase activity
	GO:0009787 regulation of abscisic acid mediated signaling pathway
	GO:0050826 response to freezing
	GO:0003677 DNA binding
AT3G24560.2	GO:0009658 chloroplast organization	---	protein_coding RSY3 (RASPBERRY 3); ATP binding / ligase, forming carbon-nitrogen bonds / nucleotide binding novel gene involved in embryogenesis RASPBERRY 3 (RSY3); FUNCTIONS IN: nucleotide binding, ligase activity, forming carbon-nitrogen bonds, ATP binding; INVOLVED IN: embryonic development ending in seed dormancy, suspensor development, chloroplast organization; LOCATED IN: chloroplast; EXPRE…
	GO:0010098 suspensor development
	GO:0009793 embryonic development ending in seed dormancy
	GO:0009507 chloroplast
AT3G54350.1	GO:0009793 embryonic development ending in seed dormancy	---	protein_coding emb1967 (embryo defective 1967) embryo defective 1967 (emb1967); FUNCTIONS IN: molecular_function unknown; INVOLVED IN: embryonic development ending in seed dormancy; LOCATED IN: cellular_component unknown; EXPRESSED IN: 23 plant structures; EXPRESSED DURING: 13 growth stages; CONTAINS InterPro DOMAIN/s: SMAD/FHA domain (InterPro:IPR008984), Forkhead-associated (InterPro:IPR000253)…

## Sheet: 723-40
Name	GO terms	GO source	Description (Direct description or transfer from target)
AT2G46870.1	GO:0003700 transcription factor activity	---	protein_coding NGA1 (NGATHA1); transcription factor NGATHA1 (NGA1); FUNCTIONS IN: transcription factor activity; INVOLVED IN: flower development, leaf development; LOCATED IN: cellular_component unknown; EXPRESSED IN: 14 plant structures; EXPRESSED DURING: 7 growth stages; CONTAINS InterPro DOMAIN/s: Transcriptional factor B3 (InterPro:IPR003340); BEST Arabidopsis thaliana protein match is: NGA2 …
	GO:0009908 flower development
	GO:0048366 leaf development
AT2G34830.1	GO:0003700 transcription factor activity	---	protein_coding WRKY35 (WRKY DNA-binding protein 35); transcription factor member of WRKY Transcription Factor; Group II-e WRKY DNA-binding protein 35 (WRKY35); FUNCTIONS IN: transcription factor activity; INVOLVED IN: embryonic development ending in seed dormancy, regulation of transcription, DNA-dependent, pollen development; LOCATED IN: nucleus; EXPRESSED IN: shoot apex, flower, root; EXPRESSED…
	GO:0006355 regulation of transcription, DNA-dependent
	GO:0009793 embryonic development ending in seed dormancy
	GO:0009555 pollen development
AT3G07390.1	GO:0009733 response to auxin stimulus	---	protein_coding AIR12; extracellular matrix structural constituent isolated from differential screening of a cDNA library from auxin-treated root culture. sequence does not show homology to any known proteins and is predicted to be extracellular. AIR12; FUNCTIONS IN: extracellular matrix structural constituent; INVOLVED IN: response to auxin stimulus, lateral root morphogenesis, extracellular matr…
	GO:0005201 extracellular matrix structural constituent
	GO:0030198 extracellular matrix organization
	GO:0005576 extracellular region
	GO:0005886 plasma membrane
	GO:0010102 lateral root morphogenesis
	GO:0031225 anchored to membrane
AT5G05700.1	GO:0010150 leaf senescence	---	protein_coding ATE1 (ARGININE-TRNA PROTEIN TRANSFERASE 1); arginyltransferase Encodes an arginyl-tRNA:protein transferase (ATE1), a component of the N-end rule pathway that targets protein degradation through the identity of the amino-terminal residue of specific protein substrates. Arabidopsis contains two ATE genes: At5g05700/ATE1, At3g11240/ATE2. Another component of the N-end rule pathway is …
	GO:0004057 arginyltransferase activity
	GO:0009737 response to abscisic acid stimulus
	GO:0050994 regulation of lipid catabolic process
	GO:0016598 protein arginylation
	GO:0010029 regulation of seed germination
AT1G31880.1	GO:0009737 response to abscisic acid stimulus	---	protein_coding BRX (BREVIS RADIX); identical protein binding / water channel Belongs to five-member BRX gene family. Arabidopsis BRX genes share high levels of similarity among each others, with several conserved domains. The most distinct is BRX domain - highly conserved in all BRX genes among distantly related species. This protein-protein interaction domain is required and sufficient for BRX a…
	GO:0009736 cytokinin mediated signaling pathway
	GO:0009734 auxin mediated signaling pathway
	GO:0005634 nucleus
	GO:0015250 water channel activity
	GO:0048527 lateral root development
	GO:0042802 identical protein binding
AT4G02020.1	GO:0003700 transcription factor activity	---	protein_coding SWN (SWINGER); transcription factor Encodes a polycomb group protein. Forms part of a large protein complex that can include VRN2 (VERNALIZATION 2), VIN3 (VERNALIZATION INSENSITIVE 3) and polycomb group proteins FERTILIZATION INDEPENDENT ENDOSPERM (FIE) and CURLY LEAF (CLF). The complex has a role in establishing FLC (FLOWERING LOCUS C) repression during vernalization. Performs a p…
	GO:0006349 regulation of gene expression by genetic imprinting
	GO:0005634 nucleus
	GO:0009960 endosperm development
AT1G22920.1	GO:0009733 response to auxin stimulus	---	protein_coding CSN5A (COP9 SIGNALOSOME 5A) AJH1 encodes a protein similar to JAB1, a specific mammalian coactivator of AP-1 transcription. Encodes a subunit of the COP9 complex that is involved in protein deneddylation. Plants with mutations in CSN5A and CSN5B have a de-etiolated phenotype. COP9 SIGNALOSOME 5A (CSN5A); FUNCTIONS IN: molecular_function unknown; INVOLVED IN: in 8 processes; LOCATED…
	GO:0000085 G2 phase of mitotic cell cycle
	GO:0010093 specification of floral organ identity
	GO:0010387 signalosome assembly
	GO:0010388 cullin deneddylation
	GO:0010100 negative regulation of photomorphogenesis
	GO:0008180 signalosome
AT5G13910.1	GO:0003700 transcription factor activity	---	protein_coding LEP (LEAFY PETIOLE); DNA binding / transcription factor Encodes a member of the ERF (ethylene response factor) subfamily B-1 of ERF/AP2 transcription factor family (LEAFY PETIOLE). The protein contains one AP2 domain. There are 15 members in this subfamily including ATERF-3, ATERF-4, ATERF-7, and LEAFY PETIOLE. Acts as a positive regulator of gibberellic acid-induced germination. L…
	GO:0006355 regulation of transcription, DNA-dependent
	GO:0005634 nucleus
	GO:0009739 response to gibberellin stimulus
	GO:0010030 positive regulation of seed germination
AT2G34900.1	GO:0005634 nucleus	---	protein_coding IMB1 (IMBIBITION-INDUCIBLE 1); DNA binding Encodes a member of the BET subgroup of bromodomain proteins, a novel class of putative transcription factors. Its expression is induced during seed imbibition and downregulated during germination. Seeds of a loss-of-function mutant allele, imb1, show impaired cotyledon greening during germination in abscisic acid (ABA) and express higher …
	GO:0010030 positive regulation of seed germination
	GO:0003677 DNA binding
AT5G53210.1	GO:0003700 transcription factor activity	---	protein_coding SPCH (SPEECHLESS); DNA binding / transcription factor Encodes a basic helix-loop-helix (bHLH) transcription factor that is necessary and sufficient for the asymmetric divisions that establish the stomatal lineage in Arabidopsis thaliana. Expression of SPCH in young epidermal cells allows these cells to make asymmetric divisions. SPCH is a substrate of a kinase MPK3 and MPK6. SPEECH…
	GO:0010374 stomatal complex development
	GO:0005634 nucleus
	GO:0045449 regulation of transcription
AT3G18390.1	GO:0009793 embryonic development ending in seed dormancy	---	protein_coding EMB1865 (embryo defective 1865); RNA binding embryo defective 1865 (EMB1865); FUNCTIONS IN: RNA binding; INVOLVED IN: embryonic development ending in seed dormancy; LOCATED IN: chloroplast; EXPRESSED IN: 22 plant structures; EXPRESSED DURING: 13 growth stages; CONTAINS InterPro DOMAIN/s: RNA-binding, CRM domain (InterPro:IPR001890); BEST Arabidopsis thaliana protein match is: RNA b…
AT5G63980.1	GO:0005737 cytoplasm	---	protein_coding SAL1; 3'(2'),5'-bisphosphate nucleotidase/ inositol or phosphatidylinositol phosphatase Encodes a bifunctional protein that has 3'(2'),5'-bisphosphate nucleotidase and inositol polyphosphate 1-phosphatase activities and rescues sulfur assimilation mutants in yeast. It is involved in the response to cold, drought (negative regulator of drought tolerance), and ABA. Mutants in this ge…
	GO:0048573 photoperiodism, flowering
	GO:0010587 miRNA catabolic process
	GO:0009968 negative regulation of signal transduction
	GO:0008441 3'(2'),5'-bisphosphate nucleotidase activity
	GO:0051512 positive regulation of unidimensional cell growth
	GO:0016481 negative regulation of transcription
	GO:0005634 nucleus
	GO:0009738 abscisic acid mediated signaling pathway
	GO:0004437 inositol or phosphatidylinositol phosphatase activity
	GO:0043157 response to cation stress
	GO:0006790 sulfur metabolic process
	GO:0009414 response to water deprivation
	GO:0009409 response to cold
	GO:0048015 phosphoinositide-mediated signaling
AT1G12260.1	GO:0003700 transcription factor activity	---	protein_coding ANAC007 (ARABIDOPSIS NAC 007); transcription factor Encodes a NAC-domain transcription factor. Expressed in the vascular tissue. ARABIDOPSIS NAC 007 (ANAC007); FUNCTIONS IN: transcription factor activity; INVOLVED IN: embryonic development ending in seed dormancy, regulation of transcription; LOCATED IN: cellular_component unknown; EXPRESSED IN: 9 plant structures; EXPRESSED DURING…
	GO:0009793 embryonic development ending in seed dormancy
	GO:0045449 regulation of transcription
AT1G48130.1	GO:0009269 response to desiccation	---	protein_coding ATPER1; antioxidant/ thioredoxin peroxidase encodes a protein similar to the 1-cysteine (1-Cys) peroxiredoxin family of antioxidants. Expression is limited to seed (aleurone and embryo) and is not induced by ABA or drought. ATPER1; FUNCTIONS IN: thioredoxin peroxidase activity, antioxidant activity; INVOLVED IN: maintenance of seed dormancy, response to desiccation; LOCATED IN: cel…
	GO:0010231 maintenance of seed dormancy
	GO:0008379 thioredoxin peroxidase activity
AT5G20490.1	GO:0010154 fruit development	---	protein_coding XIK; motor/ protein binding Encodes a member of the type XI myosin protein family involved in root hair growth, trichome development, and organelle trafficking. This gene appears to be expressed at low levels throughout the plant. XIK; FUNCTIONS IN: protein binding, motor activity; INVOLVED IN: in 11 processes; LOCATED IN: endomembrane system, myosin complex; EXPRESSED IN: 6 plant …
	GO:0010091 trichome branching
	GO:0048768 root hair cell tip growth
	GO:0009791 post-embryonic development
	GO:0030048 actin filament-based movement
	GO:0016459 myosin complex
	GO:0005515 protein binding
	GO:0060151 peroxisome localization
	GO:0051646 mitochondrion localization
	GO:0051645 Golgi localization
	GO:0003774 motor activity
	GO:0051301 cell division
AT1G80080.1	GO:0009737 response to abscisic acid stimulus	---	protein_coding TMM (TOO MANY MOUTHS); protein binding / receptor Encodes a transmembrane leucine-repeat containing receptor-like protein that is expressed in proliferative postprotodermal cells. Recessive mutation leads to disruption of asymmetric cell division during stomata development. TOO MANY MOUTHS (TMM); FUNCTIONS IN: protein binding, receptor activity; INVOLVED IN: stomatal complex morpho…
	GO:0007165 signal transduction
	GO:0005515 protein binding
	GO:0004872 receptor activity
	GO:0008356 asymmetric cell division
	GO:0010103 stomatal complex morphogenesis
	GO:0031225 anchored to membrane
AT5G09810.1	GO:0005856 cytoskeleton	---	protein_coding ACT7 (ACTIN 7); structural constituent of cytoskeleton Member of Actin gene family.Mutants are defective in germination and root growth. ACTIN 7 (ACT7); FUNCTIONS IN: structural constituent of cytoskeleton; INVOLVED IN: in 9 processes; LOCATED IN: mitochondrion, nucleolus, cell wall, cytoskeleton, plasma membrane; EXPRESSED IN: 31 plant structures; EXPRESSED DURING: 14 growth stage…
	GO:0009733 response to auxin stimulus
	GO:0005200 structural constituent of cytoskeleton
	GO:0048767 root hair elongation
	GO:0009416 response to light stimulus
	GO:0009611 response to wounding
	GO:0005739 mitochondrion
	GO:0009845 seed germination
	GO:0007010 cytoskeleton organization
	GO:0051301 cell division
AT4G32010.1	GO:0003700 transcription factor activity	---	protein_coding HSL1 (HSI2-LIKE 1); transcription factor HSI2-LIKE 1 (HSL1); FUNCTIONS IN: transcription factor activity; INVOLVED IN: seed maturation, positive regulation of seed germination, regulation of transcription; EXPRESSED IN: 22 plant structures; EXPRESSED DURING: 13 growth stages; CONTAINS InterPro DOMAIN/s: Transcriptional factor B3 (InterPro:IPR003340), Zinc finger, CW-type (InterPro:…
	GO:0045449 regulation of transcription
	GO:0010030 positive regulation of seed germination
AT3G20440.2	GO:0009793 embryonic development ending in seed dormancy	---	protein_coding alpha-amylase/ catalytic/ cation binding EMBRYO DEFECTIVE 2729 (EMB2729); FUNCTIONS IN: cation binding, catalytic activity, alpha-amylase activity; INVOLVED IN: embryonic development ending in seed dormancy, carbohydrate metabolic process; EXPRESSED IN: 10 plant structures; EXPRESSED DURING: 8 growth stages; CONTAINS InterPro DOMAIN/s: Glycosyl hydrolase, family 13, subfamily, cata…
	GO:0005975 carbohydrate metabolic process
	GO:0004556 alpha-amylase activity
AT1G65380.1	GO:0005057 receptor signaling protein activity	---	protein_coding CLV2 (clavata 2); protein binding / receptor signaling protein Receptor-like protein containing leucine-rich repeats. Regulates both meristem and organ development in Arabidopsis. clavata 2 (CLV2); FUNCTIONS IN: protein binding, receptor signaling protein activity; INVOLVED IN: anatomical structure morphogenesis, signal transduction, meristem development, regulation of growth, regu…
	GO:0040008 regulation of growth
	GO:0016020 membrane
	GO:0048507 meristem development
	GO:0007165 signal transduction
	GO:0005515 protein binding
	GO:0009653 anatomical structure morphogenesis
	GO:0009909 regulation of flower development
AT2G28610.1	GO:0009943 adaxial/abaxial axis specification	---	protein_coding PRS (PRESSED FLOWER); transcription factor Encodes a homeodomain containing protein that regulates lateral axis-dependent development of Arabidopsis flowers and is required for cell proliferation. It is expressed in a restricted number of L1 cells at the lateral regions of flower primordia, floral organ primordia, and young leaf primordia. PRESSED FLOWER (PRS); FUNCTIONS IN: transc…
	GO:0009947 centrolateral axis specification
	GO:0003700 transcription factor activity
	GO:0009908 flower development
	GO:0005634 nucleus
	GO:0008283 cell proliferation
	GO:0045449 regulation of transcription
	GO:0010865 stipule development
AT2G18790.1	GO:0008020 G-protein coupled photoreceptor activity	---	protein_coding PHYB (PHYTOCHROME B); G-protein coupled photoreceptor/ protein histidine kinase/ red or far-red light photoreceptor/ signal transducer Red/far-red photoreceptor involved in the regulation of de-etiolation. Exists in two inter-convertible forms: Pr and Pfr (active). Involved in the light-promotion of seed germination and in the shade avoidance response. PHYTOCHROME B (PHYB); FUNCTIO…
	GO:0010374 stomatal complex development
	GO:0009638 phototropism
	GO:0010161 red light signaling pathway
	GO:0009883 red or far-red light photoreceptor activity
	GO:0010202 response to low fluence red light stimulus
	GO:0009867 jasmonic acid mediated signaling pathway
	GO:0010148 transpiration
	GO:0009687 abscisic acid metabolic process
	GO:0010617 circadian regulation of calcium ion oscillation
	GO:0006355 regulation of transcription, DNA-dependent
	GO:0010029 regulation of seed germination
	GO:0009649 entrainment of circadian clock
	GO:0004673 protein histidine kinase activity
	GO:0009409 response to cold
	GO:0005634 nucleus
	GO:0015979 photosynthesis
	GO:0031347 regulation of defense response
	GO:0009630 gravitropism
AT1G63990.1	GO:0009553 embryo sac development	---	protein_coding SPO11-2 (SPORULATION 11-2); ATP binding / DNA binding / DNA topoisomerase (ATP-hydrolyzing)/ catalytic Encodes AtSPO11-2, one of the three Arabidopsis homologues of the archaeal DNA topoisomerase VIA subunit (topo VIA). Required for meiotic recombination. Plants homozygous for atspo11-2 exhibit a severe sterility phenotype. Both male and female meiosis are severely disrupted in the…
	GO:0048316 seed development
	GO:0009555 pollen development
	GO:0042138 meiotic DNA double-strand break formation
	GO:0048437 floral organ development
	GO:0006265 DNA topological change
	GO:0003918 DNA topoisomerase (ATP-hydrolyzing) activity
	GO:0005524 ATP binding
AT3G13540.1	GO:0003700 transcription factor activity	---	protein_coding ATMYB5 (MYB DOMAIN PROTEIN 5); DNA binding / transcription factor Encodes a member of the MYB family of transcriptional regulators. MYB5 act as a negative regulator of trichome branching and play a role in the correct formation of the seed coat and possibly the formation the underlying endosperm layers. Loss of function mutations have defects in seed coat mucilage and columella cel…
	GO:0006355 regulation of transcription, DNA-dependent
	GO:0048354 mucilage biosynthetic process during seed coat development
	GO:0009845 seed germination
	GO:0010090 trichome morphogenesis
AT2G34650.1	GO:0004674 protein serine/threonine kinase activity	---	protein_coding PID (PINOID); kinase/ protein kinase/ protein serine/threonine kinase Encodes a protein serine/threonine kinase that may act as a positive regulator of cellular auxin efflux, as a a binary switch for PIN polarity, and as a negative regulator of auxin signaling. Recessive mutants exhibit similar phenotypes as pin-formed mutants in flowers and inflorescence but distinct phenotypes in…
	GO:0048767 root hair elongation
	GO:0048766 root hair initiation
	GO:0009734 auxin mediated signaling pathway
	GO:0009986 cell surface
	GO:0009958 positive gravitropism
	GO:0048825 cotyledon development
	GO:0009926 auxin polar transport
AT5G20320.1	GO:0010216 maintenance of DNA methylation	---	protein_coding DCL4 (DICER-LIKE 4); RNA binding / protein binding / ribonuclease III Encodes an RNase III-like enzyme that catalyzes processing of trans-acting small interfering RNA precursors in a distinct small RNA biogenesis pathway. The protein is also involved in the production of 21-nt primary siRNAs from both inverted-repeat constructs and endogenous sequences, as well as the RDR6-dependen…
	GO:0035196 production of miRNAs involved in gene silencing by miRNA
	GO:0010267 production of ta-siRNAs involved in RNA interference
	GO:0004525 ribonuclease III activity
	GO:0009616 virus induced gene silencing
	GO:0010599 production of lsiRNA involved in RNA interference
	GO:0003723 RNA binding
	GO:0005515 protein binding
	GO:0010050 vegetative phase change
	GO:0005634 nucleus
AT3G22490.1	GO:0009793 embryonic development ending in seed dormancy	---	protein_coding late embryogenesis abundant protein, putative / LEA protein, putative late embryogenesis abundant protein, putative / LEA protein, putative; FUNCTIONS IN: molecular_function unknown; INVOLVED IN: embryonic development ending in seed dormancy; LOCATED IN: cellular_component unknown; CONTAINS InterPro DOMAIN/s: Seed maturation protein (InterPro:IPR007011); BEST Arabidopsis thaliana p…
AT1G69770.1	GO:0051567 histone H3-K9 methylation	---	protein_coding CMT3 (chromomethylase 3); DNA (cytosine-5-)-methyltransferase Encodes a chromomethylase involved in methylating cytosine residues at non-CG sites. Involved in preferentially methylating transposon-related sequences, reducing their mobility. CMT3 interacts with an Arabidopsis homologue of HP1 (heterochromatin protein 1), which in turn interacts with methylated histones. Involved in …
	GO:0006342 chromatin silencing
	GO:0010069 zygote asymmetric cytokinesis in the embryo sac
	GO:0010425 DNA methylation on cytosine within a CNG sequence
	GO:0003886 DNA (cytosine-5-)-methyltransferase activity
AT1G32560.1	GO:0009793 embryonic development ending in seed dormancy	---	protein_coding late embryogenesis abundant group 1 domain-containing protein / LEA group 1 domain-containing protein late embryogenesis abundant group 1 domain-containing protein / LEA group 1 domain-containing protein; FUNCTIONS IN: molecular_function unknown; INVOLVED IN: embryonic development ending in seed dormancy, embryonic development; LOCATED IN: cellular_component unknown; EXPRESSED IN: …
AT2G42430.1	GO:0010311 lateral root formation	---	protein_coding LBD16 (LATERAL ORGAN BOUNDARIES-DOMAIN 16) LOB-domain protein gene LBD16. This gene contains one auxin-responsive element (AuxRE). LATERAL ORGAN BOUNDARIES-DOMAIN 16 (LBD16); INVOLVED IN: response to auxin stimulus, lateral root formation; LOCATED IN: nucleus; EXPRESSED IN: leaf lamina base, root, leaf; CONTAINS InterPro DOMAIN/s: Lateral organ boundaries, LOB (InterPro:IPR004883);…
	GO:0005634 nucleus
AT2G22870.1	GO:0009793 embryonic development ending in seed dormancy	---	protein_coding EMB2001 (embryo defective 2001); GTP binding embryo defective 2001 (EMB2001); FUNCTIONS IN: GTP binding; INVOLVED IN: embryonic development ending in seed dormancy; LOCATED IN: intracellular; EXPRESSED IN: 21 plant structures; EXPRESSED DURING: 13 growth stages; CONTAINS InterPro DOMAIN/s: GTP-binding (InterPro:IPR005289), GTP-binding protein, HSR1-related (InterPro:IPR002917); BES…
AT4G32980.1	GO:0010073 meristem maintenance	---	protein_coding ATH1 (ARABIDOPSIS THALIANA HOMEOBOX GENE 1); DNA binding / sequence-specific DNA binding / transcription factor Encodes transcription factor involved in photomorphogenesis. Regulates gibberellin biosynthesis. Activated by AGAMOUS in a cal-1, ap1-1 background. Expressed at low levels in developing stamens. Increased levels of ATH1 severely delay flowering in the C24 accession. Most …
	GO:0010371 regulation of gibberellin biosynthetic process
	GO:0043565 sequence-specific DNA binding
	GO:0003700 transcription factor activity
	GO:0005634 nucleus
	GO:0008285 negative regulation of cell proliferation
	GO:0010228 vegetative to reproductive phase transition of meristem
	GO:0010227 floral organ abscission
	GO:0009640 photomorphogenesis
AT5G60440.1	GO:0003700 transcription factor activity	---	protein_coding AGL62 (Agamous-like 62); DNA binding / transcription factor AGL62 encodes a Type I MADS domain protein that likely functions as a transcription factor. It is expressed AGL62 is expressed exclusively in the endosperm. AGL62 supresses suppresses cellularization during the syncytial phase of endosperm development. Agamous-like 62 (AGL62); FUNCTIONS IN: transcription factor activity, D…
	GO:0009960 endosperm development
AT3G10390.1	GO:0016575 histone deacetylation	---	protein_coding FLD (FLOWERING LOCUS D); amine oxidase/ electron carrier/ oxidoreductase Encodes a plant homolog of a SWIRM domain containing protein found in histone deacetylase complexes in mammals. Lesions in FLD result in hyperacetylation of histones in FLC chromatin, up-regulation of FLC expression and extremely delayed flowering. FLD plays a key role in regulating the reproductive competence…
	GO:0009911 positive regulation of flower development
	GO:0008131 amine oxidase activity
AT5G37770.1	GO:0009733 response to auxin stimulus	---	protein_coding TCH2 (TOUCH 2); calcium ion binding Encodes a protein with 40% similarity to calmodulin. Binds Ca(2+) and, as a consequence, undergoes conformational changes. CML24 expression occurs in all major organs, and transcript levels are increased from 2- to 15-fold in plants subjected to touch, darkness, heat, cold, hydrogen peroxide, abscisic acid (ABA), and indole-3-acetic acid. However…
	GO:0009737 response to abscisic acid stimulus
	GO:0048574 long-day photoperiodism, flowering
	GO:0019722 calcium-mediated signaling
	GO:0009739 response to gibberellin stimulus
	GO:0042542 response to hydrogen peroxide
	GO:0009612 response to mechanical stimulus
	GO:0009961 response to 1-aminocyclopropane-1-carboxylic acid
	GO:0005509 calcium ion binding
	GO:0010038 response to metal ion
	GO:0009646 response to absence of light
	GO:0009409 response to cold
	GO:0009408 response to heat
	GO:0045087 innate immune response
AT1G69440.1	GO:0010050 vegetative phase change	---	protein_coding AGO7 (ARGONAUTE7); nucleic acid binding Encodes ARGONAUTE7, a member of the ARGONAUTE family, characterised by the presence of PAZ and PIWI domains. Involved in the regulation of developmental timing. Required for the accumulation of TAS3 ta-siRNAs but not for accumulation of miR171, miR173, miR390 or mi391. Localized in mature rosette leaves and floral buds. ARGONAUTE7 (AGO7); FUN…
	GO:0010599 production of lsiRNA involved in RNA interference
	GO:0035196 production of miRNAs involved in gene silencing by miRNA
	GO:0010267 production of ta-siRNAs involved in RNA interference
	GO:0040034 regulation of development, heterochronic
AT4G20090.1	GO:0009793 embryonic development ending in seed dormancy	---	protein_coding EMB1025 (embryo defective 1025) embryo defective 1025 (EMB1025); INVOLVED IN: embryonic development ending in seed dormancy; CONTAINS InterPro DOMAIN/s: Pentatricopeptide repeat (InterPro:IPR002885); BEST Arabidopsis thaliana protein match is: pentatricopeptide (PPR) repeat-containing protein (TAIR:AT5G64320.1); Has 21882 Blast hits to 5919 proteins in 183 species: Archae - 2; Bact…
AT2G20180.2	GO:0010313 phytochrome binding	---	protein_coding PIL5 (PHYTOCHROME INTERACTING FACTOR 3-LIKE 5); DNA binding / phytochrome binding / transcription factor Encodes a novel Myc-related bHLH transcription factor that has transcriptional activation activity in the dark. It is a key negative regulator of phytochrome-mediated seed germination and acts by inhibiting chlorophyll biosynthesis, light-mediated suppression of hypocotyl elonga…
	GO:0015995 chlorophyll biosynthetic process
	GO:0010161 red light signaling pathway
	GO:0009740 gibberellic acid mediated signaling pathway
	GO:0006783 heme biosynthetic process
	GO:0005634 nucleus
	GO:0009959 negative gravitropism
	GO:0010187 negative regulation of seed germination
	GO:0045449 regulation of transcription
	GO:0003700 transcription factor activity
	GO:0010100 negative regulation of photomorphogenesis
AT2G40170.1	GO:0009737 response to abscisic acid stimulus	---	protein_coding GEA6 (LATE EMBRYOGENESIS ABUNDANT 6) Encodes a group 1 LEA gene that is activated by direct binding of ABI5 to its promoter and is involved in response to ABA. Is required for normal seed development. Involved in regulating the timing of dessication tolerance and rate of water loss during seed maturation. LATE EMBRYOGENESIS ABUNDANT 6 (GEA6); FUNCTIONS IN: molecular_function unknow…
	GO:0048700 acquisition of desiccation tolerance
AT3G22942.1	GO:0005834 heterotrimeric G-protein complex	---	protein_coding AGG2 (G-PROTEIN GAMMA SUBUNIT 2) heterotrimeric G-protein gamma subunit 2(AGG2) G-PROTEIN GAMMA SUBUNIT 2 (AGG2); FUNCTIONS IN: molecular_function unknown; INVOLVED IN: defense response to fungus, incompatible interaction, basipetal auxin transport, seed germination, lateral root development; LOCATED IN: plasma membrane, heterotrimeric G-protein complex; EXPRESSED IN: root cortex, …
	GO:0009817 defense response to fungus, incompatible interaction
	GO:0010540 basipetal auxin transport
	GO:0009845 seed germination
	GO:0048527 lateral root development
